# Supplementary material for: A Class 1 Histone Deacetylase as Major Regulator of Secondary Metabolite Production in Aspergillus nidulans
Source: Front Microbiol. 2018 Sep 19;9:2212. doi: 10.3389/fmicb.2018.02212 (PMC6156440; doi:10.3389/fmicb.2018.02212)
Supplement: TABLE S4 — Genes represented in Venn-diagrams and used for FunCat classification ontology analysis. Listed genes are the result of filtering Cuffdiff results of 10.820 genes for Cuffdiff-significance, FDR (<0.05) and log2FC (≥2). Genes that are regarded as being differentially expressed between wildtype and hosA deletion mutant grown for 24 and 60 h are shown. Genes are divided into up- and down-regulated transcripts including those that are overlapping in both conditions. [file Table_4.XLSX]

## Sheet: TabS4. genes_venn_diagrams
Genes recieved from cuffdiff analysis (applied cutoff: log2FC ≥ 2, FDR < 0.05)
wildtype 24h vs delta-hosA24h		wildtype 60h vs delta-hosA60h		overlap
up	down	up	down	up	down
AN4839	AN5067	AN5040	AN5067	AN7876	AN5067
AN7876	AN5046	gstA	cdcA	AN12004	AN5046
AN12004	AN5007	metH	AN5046	orsC	pgaB
orsC	AN4857	AN4363	AN5044	AN7914	AN8730
AN7914	AN4801	AN8764	AN5035	AN3490	AN8656
AN7980	AN10584	AN8716	AN5029	AN7875	AN5069
inpA	AN4610	AN8593	AN4963	orsA	AN5032
AN3490	pgaB	AN5024	AN4922	orsB	gtaA
AN7875	AN8730	AN5021	AN4722	chiA	AN4575
orsA	AN8656	MAT2	AN10588	AN3493	AN8086
orsB	AN8645	AN4554	AN4671	cicD	AN8154
chiA	AN8609	AN4531,AN4532	CYP675A1	AN6693	AN8175
AN3813	AN11624	AN4444	AN4628	AN9315	AN4124
AN3537	AN8607	AN4324	pgaB	ppoA	AN4122
AN3517	AN8593	AN4319	AN4338	AN8458	AN3858
AN3493	llmE	AN11121	barA		xlnA
AN7201	SpoC1-C1D	AN8619	pgxA		AN3567
AN7614	AN5082	AN8585	AN8730		AN3529
AN7794	AN5069	AN7851	AN8728		AN3503
AN10893	AN12396	AN7874	AN8726		AN7868
AN11999	AN5034	AN7876	AN8660		AN7961
cicD	AN5033	AN7878	AN8656		AN7967
luA	AN5032	AN7880	AN8650		AN8134
AN6098	AN10602	AN11028	AN8649		AN4123
AN6693	AN4829	AN11031	AN8624		AN3996
AN9315	gtaA	AN7884	CYP677A1		AN3504
AN0524	AN4795	AN12004	AN11090		AN7391
AN2033	AN10582	orsC	AN5074		AN7383
pkhB	AN4640	AN7914	AN5073		AN7232
AN2384	AN4575	AN8099	AN5070		AN7180
oliC	AN12156	AN8153	AN5069		AN7159
ppoA	ladB	AN8172	AN5068		AN7119
AN2030	amdS	AN4181	AN10624		AN7515
AN2031	AN11113	glnA	AN5037		cut2
pkhA	AN8760	AN4155	AN5032		AN7774
AN2034	AN11108	AN3975	conJ		AN7392
AN2037	AN8657	AN3667	AN11778		AN7274
AN2038	AN8653	AN3490	AN4846		AN7230
AN2573	nitA	AN7873	gtaA		AN7214
AN9209	AN8632	AN7875	AN4807		AN7157
AN3246	AN8619	AN7877	AN4704		AN10891
AN10386	AN8601	AN7879	AN4607		CYP65T1
apdR	AN8595	CYP548C1	AN4575		CYP573A3
AN8435	AN7886	AN7883	AN4571		AN7832
AN8458	AN7891	orsA	AN4339		AN6426
AN5430	AN7894	orsB	AN8727		AN6096
AN8336	dbaG	AN7913	AN8666		AN5943
AN8434	AN7918	AN8095	AN8625		AN6785
AN5565	AN7921	AN12345	AN8611		CYP682C1
tV%28UAC%292mt	AN11030	chiA	AN8602		AN11981
	AN7948	AN4127	AN7859		AN6833
	furG	AN4119	AN7867		AN6930
	AN7972	AN3983	AN7871		AN6470
	AN11585	AN10483	AN7906		AN6437
	AN11047	AN3893	AN7960		AN6436
	AN8083	creB	AN8046		AN6428
	AN8085	AN3493	AN11046		AN6413
	AN8086	AN3491	AN8086		sidD
	AN8099	AN7385	AN8093		AN6075
	AN8104	AN7215	AN8127		AN11495
	AN8108	AN7153	afcA		AN6672
	AN8113	AN7116	AN8154		xptA
	AN8132	AN10949	AN8175		AN6788
	AN8135	AN7384	trxB		AN6954
	AN8137	AN7278	AN8279		AN9295
	AN8154	AN7165	hxkC		AN9306
	AN8175	AN7129	AN4151		xlnB
	AN11062	AN7059	AN4124		sidI
	AN12100	AN7482	AN4122		AN0395
	AN4124	AN7549	AN3990		AN0362
	AN4122	AN7786	AN10505		CYP680A1
	AN4121	AN6478	sldA		AN0009
	AN4116	AN6465	AN3902		AN11217
	AN3992	AN6450	AN3860		AN9380
	AN3982	CYP5077A1	AN3858		AN0860
	AN3952	cicE	AN9463		AN0497
	AN3880	cicD	AN3804		AN0012
	AN3858	cicB	nimE		AN0011
	AN3701	AN6358	xlnA		AN0005
	xlnA	AN6315	AN3567		AN9005
	AN3567	AN6023	AN3564		AN9001
	AN3529	mstE	AN3529		AN9000
	AN12193	pdkA	AN3518		AN1567
	AN3503	AN10836	AN3503		AN1577
	AN7868	dhbD	AN3482		AN1584
	AN7893	AN6780	AN3474		AN1586
	dbaD	AN10864	AN7863		AN1738
	dbaF	AN11924	bglJ		AN1826
	AN7905	CYP65U1	AN7866		CYP552A2
	AN7916	AN6451	AN7868		AN2366
	AN7917	cicF	AN7869		AN2368
	AN7919	cicC	AN7870		AN9036
	CYP682A1	xtrA	axhA		AN8943
	AN7946	AN6410	cipC		AN8915
	AN7947	floA	AN7939		AN8914
	AN7952	AN5845	AN7940		AN1602
	AN7954	cffA	AN7943		AN1612
	AN7961	AN5841	AN7958		AN1813
	AN7967	AN5831	AN7959		AN1825
	AN7971	AN6693	AN7961		xtrC
	AN7973	AN9315	AN7963		pelB
	AN7974	AN9319	AN7967		AN9186
	AN7981	AN9321	AN8026		pepI
	AN7999	AN9341	AN8063		gprD
	AN8052	AN9352	AN8084		AN3330
	AN8091	AN9377	AN8115		AN3321
	AN8095	AN1321	AN8116		AN3287
	AN11035	AN1314	AN11050		pkfC
	AN8098	AN1310	AN11038		AN9524
	AN8134	AN1294	AN8134		AN3211
	AN8150	afoB	aglC		AN3042
	AN8155	AN0792	AN12170		AN2814
	AN8265	AN0587	AN8174		AN2628
	rglC	AN0332	AN4246		AN11189
	AN4131	AN0330	AN4190		AN3333
	AN4123	AN0274	xtrE		AN3329
	AN4008	mdpF	AN4123		AN3311
	AN3996	mdpE	AN4115		AN3284
	AN3995	AN0015	AN4006		AN3206
	AN3991	AN9299	AN3996		AN3046
	AN3698	AN9320	AN3883		AN10346
	AN3639	AN9332	agnB		AN10372
	AN3570	AN1144	exgB		AN2794
	AN10423	AN0992	AN3731		aatA
	agdF	AN0771	AN3721		CYP682B1
	AN3504	plcA	AN3615		AN8326
	AN3499	AN0492	AN3557		pgaC
	glaB	AN0401	AN3554		phiA
	AN7397	AN0157	AN12477		AN12375
	AN7391	AN0107	AN12487		AN8369
	AN7385	AN12226	AN3519		AN8404
	AN7383	AN0016	AN3517		CYP658A1
	AN7379	AN12413	AN3504		plyH
	AN10932	AN1548	AN3489		AN8477
	AN7322	AN10217	AN3488		mirB
	AN7273	AN1591	AN3481		AN8548
	AN7272	pbcR	AN3476		AN5505
	AN7269	ngn21	AN7403		AN5311
	AN7267	hpdA	CYP663A1		AN12443
	AN12400	AN2002	AN7393		AN8312
	AN7232	AN2116	AN7391		AN8325
	AN7231	AN10288	AN7389		AN8367
	AN7219	srpkD	AN7383		AN8368
	AN7215	AN2561	AN7380		AN8475
	AN7180	AN2588	agdC		ngn26
	ngn13	AN8964	AN7279		gmcA
	AN7162	AN11149	AN7263		AN5173
	AN7159	AN1499	AN7232		AN5559
	AN7156	AN1590	AN10908		prtA
	AN7119	AN1600	AN7180		AN5395
	CYP670A1	AN1643	AN7177		AN5378
	AN7515	AN1664	AN7161
	AN7521	AN1774	AN7159
	AN11751	AN1809	aglD
	cut2	otaA	AN7119
	AN11754	AN1841	AN7089
	AN10969	ppoA	AN7074
	AN7597	atrD	AN7067
	AN10986	AN2343	AN7058
	CYP5080B1	AN2374	AN7515
	AN7774	AN2469	AN7532
	AN11574	AN2531	cut2
	AN7394	AN9185	AN7548
	AN7392	ngn12	AN7598
	AN7390	AN9145	AN7617
	AN7386	AN3433	AN7644
	AN7378	AN3339	plyA
	AN7333	AN2922	plcB
	AN7323	AN2813	AN7774
	AN7295	AN2810	gprK
	AN7274	AN2693	AN7798
	AN7268	AN9152	AN7836
	AN7266	AN9131	manE
	AN7230	AN3241	AN7404
	AN12267	AN3239	xlnE
	AN7220	AN3234	bglM
	AN7218	AN3197	AN7392
	AN7214	AN11703	mutA
	AN7167	AN10369	AN7344
	AN7157	AN2879	AN7343
	AN7130	AN2869	AN7275
	AN10891	AN2809	AN10919
	CYP5095B1	MAT1	AN7274
	AN7075	AN2707	AN12374
	AN7073	AN2656	AN7239
	FKBP3	AN8337	AN7233
	AN7021	AN8366	AN7230
	AN7020	AN8393	AN11550
	AN11750	AN8436	AN7214
	AN7517	AN8458	larA
	AN7518	AN8463	AN7157
	CYP65T1	AN8478	AN7121
	AN7523	AN8493	AN7117
	AN10951	AN10641	AN7115
	AN10973	AN12294	srpkB
	AN7641	AN5540	AN10893
	AN7663	AN5461	AN7113
	CYP573A3	AN11872	AN10891
	AN7832	AN8459	AN10897
	AN6461	AN8468	AN10898
	AN6450	atrB	AN7068
	AN6440	AN8528	CYP65T1
	AN6429	AN12258	AN7616
	AN6426	AN5201	calA
	AN10818	AN5550	CYP573A3
	AN11917	AN5502	AN7781
	AN6315	artG	urhB
	AN6096	AN5364	AN7832
	AN6011	ndhDL,ndhE	AN6476
	AN5993	ndhA	AN6454
	AN5944	oliA	AN6433
	AN5943	S-rRNA	manC
	AN6671	ndhF	AN6426
	AN6762	oxiC	AN6419
	AN6770	tE%28UUC%294mt	AN6418
	AN6772	tQ%28UUG%293mt	AN6417
	AN6776	tH%28GUG%296mt	AN6382
	AN6785	AN20003,AN20015,oxiA	AN9496
	CYP682C1		AN6356
	AN11907		klpA
	AN11981		AN6271
	AN6833		sidF
	AN6871		AN10790
	AN6930		AN6096
	uapA		AN5988
	AN6958		AN5945
	AN6477		AN5943
	AN6470		AN5942
	AN11923		AN6535
	AN6460		afcB
	AN6451		gprM
	AN6437		AN6754
	AN6436		AN6785
	AN6432		CYP682C1
	AN6430		AN6795
	AN6428		AN6797
	AN6413		AN6806
	AN6403		AN11981
	AN6400		AN6833
	AN6399		uncB
	AN6238		AN6926
	sidD		AN6930
	AN10787		AN6937
	AN12442		AN6943
	AN12441		AN12371
	AN6097		AN6963
	AN6075		AN6969
	AN6029		AN6470
	gstB		AN11510
	bglG		AN11921
	AN5968		AN6437
	AN11495		AN6436
	ldhA		AN6435
	AN5841		CYP672A1
	AN6518		AN6428
	AN6527,AN6528		AN6413
	pgaD		AN6407
	AN6659		sidD
	AN6672		sidH
	AN6739		bud4
	AN6755		AN6144
	AN6761		axeA
	xptA		AN6075
	AN6788		AN11495
	gfdB		AN5815
	AN6796		AN6620
	AN6808		AN6672
	AN6870		sunA
	AN6882		xptA
	AN6945		AN6786
	AN6954		AN6788
	AN9284		AN6831
	AN11821		AN6873
	AN9295		AN10868
	AN9306		AN6942
	AN9307		AN6954
	AN9310		AN9267
	AN9317		AN9287
	AN9343		AN9295
	xlnB		AN9306
	AN9377		xlnB
	AN9378		AN9386
	AN9388		AN12488
	AN9393		eglA
	afoC		AN0974
	afoB		brlA
	lamB		AN11897
	AN0718		AN0856
	sidI		AN0806
	aldA		AN0761
	AN0549		sunB
	AN0531		AN0657
	AN0528		AN0612
	xanA		sidI
	AN0395		AN0541
	AN0362		AN0414
	CYP680A1		AN0395
	AN0301		AN0362
	AN0300		CYP680A1
	AN0216		AN0271
	AN0177		AN0020
	AN0158		AN0009
	AN10036		AN11217
	mdpA		AN9273
	AN0052		AN9274
	AN0009		AN9275
	CYP669A1P		manF
	AN11217		AN9289
	AN11207		AN9311
	AN11818		AN9380
	AN9299		AN1322
	AN9305		AN1128
	AN9316		AN0964
	furF		AN0963
	AN9327		AN0904
	AN9332		AN10133
	AN9364		AN0860
	AN9380		cdc20
	AN9387		AN0744
	AN1356		AN0736
	exgA		H4.1
	AN1312		sepM
	AN1261		AN0614
	AN1183		AN0585
	mepA		AN0542
	qutG		AN0540
	afoF		AN0501
	afoE		AN0497
	afoD		AN11738
	lamA		AN0404
	AN0860		AN0392
	AN0811		AN0260
	AN0778		AN0245
	AN11280		ivoB
	furA		AN0230
	AN0610		AN0195
	AN0532		AN0013
	AN0529		AN0012
	AN0527		AN0011
	AN0517		AN0005
	AN10104		pgxD
	AN0511		AN9013
	AN0497		AN9005
	AN0474		AN9001
	AN0454		AN9000
	ureA		AN8971
	AN0403		AN8968,AN8969
	AN0394		AN12385
	AN0197		AN8956
	AN0051		AN11153
	AN10005		AN8927
	AN0012		AN8913
	AN0011		AN1426
	AN0010		plkA
	AN10004		AN1567
	AN0006		AN1577
	AN0005		AN1579
	AN11160		AN1584
	CYP548D1		AN1586
	AN9005		AN1588
	AN9001		CYP620E1
	AN9000		agnE
	AN8992		AN1650
	alcU		AN1738
	AN8970		AN1740
	AN11156,AN11157		AN1792
	AN12414		AN1826
	CYP540A2		CYP552A2
	AN8903		AN2112
	AN8894		AN2144
	AN8893		AN2156
	AN1469		pepAa
	AN1472		AN2203
	AN1548		BEST1
	AN1567		AN2305
	AN10217		AN2344
	AN1577		AN2352
	AN1584		AN2366
	AN1586		AN2368
	AN1595		AN2388
	AN1616		AN2392
	AN1617		AN2491
	AN1659		plyD
	AN1677		AN2544
	AN1681		easC
	AN1726		AN10320
	prnB		AN10326
	prnC		AN2574
	AN11313		AN2587
	AN1738		AN2608
	AN1781		AN9044
	AN1787		AN9036
	AN1822		AN9014
	AN1823		AN9006
	AN1826		AN8998
	AN1858		AN8955
	maiA		AN8943
	hmgA		AN8915
	hpdA		AN8914
	CYP552A2		AN8912
	AN2116		AN1540
	AN2177		AN1550
	AN2207		abfB
	AN2351		AN9444
	AN2366		AN1602
	AN2368		AN1612
	AN2375		AN1723
	AN2393		CYP567C1
	AN2472		AN1813
	AN2558		AN10242
	AN2571		xlnC
	AN2572		AN1825
	AN2575		AN1829
	AN2593		AN2020
	AN9051		AN2054
	AN9041		abxA
	AN9036		AN2128
	aglG		AN2187
	AN8983		AN2204
	agdB		rhaA
	CYP676A1		AN2252,AN2253
	AN8943		AN12336
	AN8930		AN2325
	AN8921		xtrC
	AN8915		AN2395,AN2396
	AN8914		AN10297
	codA		AN10305
	AN1575		easD
	AN1583		AN2555
	AN1600		AN2557
	AN1602		pelB
	AN1612		AN2611
	AN1643		AN9227
	AN1664		AN9201
	prnD		AN9187
	AN1734		AN9186
	AN1803		bglR
	AN1807		AN9142
	AN1813		AN9128
	AN1815		eglB
	AN1825		pepI
	fahA		gprD
	AN1898		AN3360
	AN2074		AN3331
	AN2118		AN3330
	AN10270		AN3321
	AN2199		AN3318
	AN2201		AN3316
	rhgB		manB
	xtrC		AN3290
	AN2370		AN3287
	AN2394		AN3279
	AN11341		AN3276
	AN2469		CYP649A1
	easB		pkfC
	pelB		AN9524
	AN2594		AN3211
	AN2598		AN10357
	AN2601		AN3141
	AN2609		AN3124
	AN9186		crhD
	AN9185		AN3042
	AN9181		AN3037
	AN9177		AN2954
	AN11188		AN2941
	AN11172		AN2834
	AN11187		AN2830
	AN9127		AN12424
	AN3433		AN2814
	pepI		AN2805
	gprD		AN2781
	AN3330		AN2777
	AN3321		rho4
	AN3310		AN2672
	AN10403		AN2646
	AN3287		AN2636
	AN10402		axhB
	CYP654A1		AN2628
	xtrB		acvA
	AN12186		AN9202
	CYP648A1		AN11189
	AN3255		AN9172
	pkfC		AN9129
	AN9524		AN3400
	AN3211		AN3399
	AN11378		AN3398
	lacpA		micA
	AN3195		AN3395
	AN3181		AN3392
	AN3143		AN3383
	AN3042		bimC
	AN2838		AN3338
	mndC		AN3333
	AN9457		AN3329
	AN9458		AN3328
	AN2814		AN3311
	AN2778		AN3296
	rrpC		AN3295
	AN2697		AN3284
	AN2676		AN3257
	AN2675		AN3254
	AN2674		AN3249
	AN2651		AN3206
	hxkB		AN3046
	AN2628		figA
	AN12326		AN3033
	AN9213		AN2955
	ngn6		AN2928
	llmJ		AN2876
	AN9188		AN2860
	AN11190,AN11195		AN10346
	AN9179		AN10372
	AN9178		AN2821
	AN11197		AN12379
	AN11189		AN10343
	AN9161		AN2804
	AN9158		AN2794
	AN9154		AN2779
	AN3421		CYP665A1
	AN3414		AN2720
	amyF		AN2719
	pkiC		AN2649
	AN11391		AN2647
	furC		AN2629
	AN3333		aatA
	AN3329		ipnA
	AN3311		CYP682B1
	AN3284		AN8326
	CYP567E1		pgaC
	AN3237		phiA
	AN3235		AN8334
	AN3234		gprI
	AN3206		AN8352
	AN3205		AN8364
	lacD		AN12375
	AN10384		AN8369
	AN11376		AN8370
	AN3132		AN8389
	AN3125		aglE
	AN11703		AN8404
	AN11702		AN11086
	AN3046		AN8428
	agaA		AN8429
	AN2874		AN8433
	AN10346		CYP658A1
	AN10372		AN11079,AN11081
	AN2818		plyH
	AN2811		AN8466
	AN2794		AN8476
	AN2784		AN8477
	AN12252		AN11879
	AN2652		mirB
	AN10332		AN8548
	aatA		ladC
	AN12325		rosA
	CYP682B1		AN5171
	AN8315		cbhA
	AN8326		AN5762
	pgaC		AN5614
	AN8329		AN5556
	phiA		AN5551
	AN8347		AN5507
	AN11076		AN5505
	CYP530A3		AN11814
	AN8366		AN5430
	AN12446		AN5372
	AN12375		AN5331
	AN8369		AN5311
	AN8404		AN5309
	apdC		AN10667
	apdD		faeC
	furE		AN12443
	CYP658A1		AN12285
	plyH		AN8312
	AN8477		AN8313
	AN11877		AN8325
	AN8502		AN8367
	AN8507		AN8368
	AN8525		AN8390
	azgA		AN8400
	AN12254		bxlB
	AN8538		mrvB
	mirB		AN8423
	AN8548		AN8432
	AN8549		CYP5125A1
	AN12259		AN8439
	AN11622		celA
	CYP5080D1		AN8475
	AN12294		AN8536
	AN12293		ngn26
	AN5542		gmcA
	AN5505		AN8550
	AN20054		AN8551
	AN5421		AN5172
	AN5398		AN5173
	AN5396		AN10648
	AN11477		AN5761
	AN5381		AN5734
	AN5327		AN5575
	AN5311		AN5559
	AN10656		prtA
	AN12443		gprN
	AN5257		AN5474
	AN8312		AN5464
	AN8325		AN5458
	AN8328		AN11809
	AN11073		AN5410
	AN8340		AN5395
	AN8351		AN10672
	AN8354		AN10671,AN10688
	AN8365		AN5378
	AN8367		AN5374
	AN8368		AN5361
	apdB		CYP58C1
	AN8424		AN5310
	AN8454		AN5275
	AN8455		hlyA
	AN8475		tM%28CAU%299mt
	atrB
	AN8526
	ngn26
	gmcA
	AN8559
	AN5173
	AN5581
	AN5559
	prtA
	AN5543
	AN5463
	AN5422
	lccC
	AN5395
	AN5378
	AN5328
	AN11475,AN5312
	AN5308
	AN5260
	AN5258
	AN20016
	atp9
