# Supplementary material for: A Class 1 Histone Deacetylase as Major Regulator of Secondary Metabolite Production in Aspergillus nidulans
Source: Front Microbiol. 2018 Sep 19;9:2212. doi: 10.3389/fmicb.2018.02212 (PMC6156440; doi:10.3389/fmicb.2018.02212)
Supplement: TABLE S7 — Confirmed or putative secondary metabolite gene clusters and adjacent genes. (Predicted) key enzymes such as polyketide synthases or non-ribosomal peptide synthetases of the respective SM clusters are highlighted in the data sheets in gray. Expression levels of the key synthases and at least 20 adjacent genes flanking both sides of each key enzymes were compared between wildtype and hosA mutants of short-term (24 h) and long-term (60 h) cultures. Relating to the log2FC, a cutoff of ±1.0 was applied considering the significance criteria (sig) of Cuffdiff. [file Table_7.XLSX]

## Sheet: orsA, pkeA
orsA/pkeA
gene	wt_24h_log10(FPKM+1)	dhosA_24h_log10(FPKM+1)	wt_60h_log10(FPKM+1)	dhosA_60h_log10(FPKM+1)	sig_24h	p-value_24h	log2FC_24h	sig_60h	p-value_60h	log2FC_60h
AN7886	0.206534	0.0410267	0.0547563	0.0880024	yes	0.0293	-2.61968	no	1	0.741255
AN7887	0.504187	0.335971	0.0514115	0.046389	yes	0.0068	-0.909348	no	1	-0.156808
AN7888	0.825116	0.50912	0.433294	0.395043	yes	5e-05	-1.35057	no	0.46115	-0.206819
AN12002	1.28613	1.31332	1.06736	1.1313	no	0.55665	0.095094	no	0.1762	0.230764
AN7890	0.906402	0.904566	1.07471	1.14071	no	0.98665	-0.00696506	no	0.4653	0.237813
AN7889	1.67558	1.6485	1.54075	1.70336	no	0.55675	-0.0919758	yes	0.0009	0.553464
AN7891	2.46597	1.85921	0.16073	0.217362	yes	5e-05	-2.03073	no	0.1291	0.536325
AN7892	0	3.60941	3.2574	2.81125	no	1	0	yes	5e-05	-1.4835
AN12003	0.95957	0.806231	0.40212	0.224441	yes	0.0178	-0.586736	yes	0.01125	-1.17156
AN7893	2.67451	2.04519	0.720231	0.743293	yes	5e-05	-2.10057	no	0.6465	0.0940515
AN7894	3.05647	2.26788	1.5706	1.44595	yes	5e-05	-2.62621	no	0.00555	-0.427406
cipB	0	2.64372	1.29915	1.39843	no	1	0	yes	0.02845	0.34533
dbaA	1.81479	2.01503	0.967197	0.691311	no	0.00015	0.673443	yes	5e-05	-1.08019
dbaB	1.92792	1.87392	0.37114	0.366088	no	0.2758	-0.181663	no	0.91605	-0.0293335
dbaC	2.61705	2.08392	0.792836	1.13626	yes	5e-05	-1.77947	yes	5e-05	1.28485
dbaD	2.9153	1.91703	0.882806	1.12002	yes	5e-05	-3.33198	yes	5e-05	0.876721
dbaE	2.26707	1.75499	0.476608	0.528005	yes	5e-05	-1.71887	no	0.28535	0.249212
dbaF	2.89704	1.96853	0.450261	0.363002	yes	5e-05	-3.09821	no	0.05685	-0.478008
dbaG	2.13055	1.3702	0.897526	0.710609	yes	5e-05	-2.57796	yes	0.00015	-0.738044
dbaH	1.69805	1.55684	0.45621	0.186475	no	0.00425	-0.480456	yes	5e-05	-1.7934
pkeA	0.604017	0.839861	0.0898076	0.0380927	yes	5e-05	0.971022	yes	5e-05	-1.32533
AN7904	1.50383	0.971807	1.47733	1.3594	yes	5e-05	-1.88418	no	0.01095	-0.407337
AN7905	0.278704	0.0629267	0.0710162	0.059957	yes	0.00015	-2.5288	no	1	-0.263049
AN7906	0.193097	0.0644026	1.53373	0.222024	yes	0.0139	-1.80844	yes	5e-05	-5.63562
AN7907	0.240332	0.247217	1.28513	1.03079	no	0.904	0.0532534	yes	5e-05	-0.909113
axhA	0.0726638	0.0181222	1.32064	0.636273	no	1	-2.09565	yes	5e-05	-2.58182
orsA	0.18317	0.607345	0.323071	2.206	yes	5e-05	2.5389	yes	5e-05	7.17626
AN12004	0.359513	0.9044	0.642894	2.28084	yes	5e-05	2.44686	yes	5e-05	5.80606
orsB	0.343911	0.800997	0.629583	2.34723	yes	5e-05	2.14045	yes	5e-05	6.0852
orsC	0.541583	1.28582	0.493084	2.01246	yes	5e-05	2.88432	yes	5e-05	5.59233
orsD	1.31831	1.40663	1.05442	1.96181	no	0.26035	0.306761	yes	0.001	3.1317
orsE	1.21148	2.13612	0.871103	3.21526	yes	5e-05	3.15249	yes	5e-05	7.99473
bglD	1.60623	1.15031	0.0497296	0.138308	yes	5e-05	-1.58421	yes	0.00035	1.62814
AN7916	0.480863	0.124376	0.0958856	0.159675	yes	5e-05	-2.61105	yes	0.0246	0.846893
AN7917	1.48838	0.660828	0.509388	0.405485	yes	5e-05	-3.05687	yes	0.01665	-0.531442
AN7918	1.32777	0.607482	0.821263	0.562719	yes	5e-05	-2.73235	yes	5e-05	-1.08421
AN7919	0.413777	0.126502	0.58753	0.607746	yes	5e-05	-2.23591	no	0.6226	0.0898467
AN7920	0.607692	0.473192	0.721511	0.827788	no	0.0067	-0.629475	yes	0.0286	0.424641
AN7921	1.28905	0.60232	0.257466	0.322788	yes	5e-05	-2.61988	no	0.0993	0.446688
AN7922	1.06394	0.797243	0.448657	0.368304	yes	0.0043	-1.0064	no	0.24055	-0.438796
AN7923	1.08958	1.01329	1.23765	1.36921	no	0.09765	-0.278166	yes	0.0027	0.459987
AN7924	1.12651	1.05547	1.53509	1.57148	no	0.14665	-0.256827	no	0.4141	0.124358
AN7925	1.26065	1.23767	0.618048	0.651491	no	0.6229	-0.0808857	no	0.5093	0.144646
AN7926	0.554446	0.317948	0.439623	0.577502	yes	5e-05	-1.25966	yes	0.0083	0.66626
AN7927	0.554288	0.513931	0.749345	0.816345	no	0.456	-0.189501	no	0.2078	0.266579
AN7928	0.0379278	0.0190515	0.0873963	0.104887	no	1	-1.02504	no	0.3457	0.293308
AN7929	0.0127565	0	0	0.0102109	no	1	-Inf	no	1	Inf

## Sheet: atnA
atnA
gene	wt_24h_log10(FPKM+1)	dhosA_24h_log10(FPKM+1)	wt_60h_log10(FPKM+1)	dhosA_60h_log10(FPKM+1)	sig_24h	p-value_24h	log2FC_24h	sig_60h	p-value_60h	log2FC_60h
AN7867	0.831541	0.776149	1.34583	0.50462	no	0.21265	-0.218341	yes	5e-05	-3.26922
AN7868	0.168868	0.0343249	0.616666	0.0377456	yes	0.01275	-2.53074	yes	0.00025	-5.11044
AN7869	0.020039	0.025969	0.739662	0.0403668	no	1	0.383915	yes	5e-05	-5.52694
AN7870	0.90302	0.848777	0.855665	0.032077	no	0.2452	-0.207881	yes	5e-05	-6.33129
AN7871	0.0353788	0.0127874	0.0894034	0	no	1	-1.50603	yes	5e-05	-Inf
AN11581	0.97997	0.694965	0.420332	0.292488	no	0.2592	-1.11245	no	0.6589	-0.764213
atnN	1.16872	1.16262	0.78735	1.19781	no	0.8873	-0.0217648	yes	5e-05	1.526
AN11582	0	0	0	0	no	1	0	no	1	0
atnM	0.417882	0.50199	0.445687	2.06919	yes	0.01035	0.428469	yes	5e-05	6.02097
atnL	0.453032	0.587475	0.272492	1.46449	yes	0.0226	0.641756	yes	5e-05	5.01084
atnK	0.219807	0.891468	0.350961	2.23334	yes	0.00015	3.36513	yes	5e-05	7.09594
atnJ	0.158462	0.749746	0.206318	2.0748	yes	5e-05	3.39127	yes	5e-05	7.59771
atnI	2.11065	2.56247	1.75194	2.84275	yes	5e-05	1.50819	yes	5e-05	3.64727
atnH	0.895754	1.4368	0.51171	1.82725	yes	5e-05	1.93973	yes	5e-05	4.87925
atnG	0.299379	0.346859	0.175975	1.18477	no	0.1179	0.300934	yes	5e-05	4.83939
atnF	0.25924	0.373646	0.143926	1.40615	yes	0.0003	0.740269	yes	5e-05	5.96104
atnE	0.708573	0.797416	0.193916	1.99838	no	0.04665	0.358622	yes	5e-05	7.45312
atnD	0.195978	0.371343	0.165786	1.50153	yes	0.00035	1.2448	yes	5e-05	6.04702
atnC	0.125383	0.119133	0.0173994	0.898843	no	0.8244	-0.0846399	yes	0.00065	7.40378
atnB	0.931868	1.1557	0.304646	2.20821	yes	5e-05	0.818559	yes	5e-05	7.30263
atnA	0.257553	0.225898	0.0538553	1.35462	no	0.1229	-0.246628	yes	5e-05	7.35587
AN7885	0	0	0	0	no	1	0	no	1	0
AN7886	0.206534	0.0410267	0.0547563	0.0880024	yes	0.0293	-2.61968	no	1	0.741255
AN7887	0.504187	0.335971	0.0514115	0.046389	yes	0.0068	-0.909348	no	1	-0.156808
AN7888	0.825116	0.50912	0.433294	0.395043	yes	5e-05	-1.35057	no	0.46115	-0.206819
AN12002	1.28613	1.31332	1.06736	1.1313	no	0.55665	0.095094	no	0.1762	0.230764
AN7890	0.906402	0.904566	1.07471	1.14071	no	0.98665	-0.00696506	no	0.4653	0.237813
AN7889	1.67558	1.6485	1.54075	1.70336	no	0.55675	-0.0919758	yes	0.0009	0.553464
AN7891	2.46597	1.85921	0.16073	0.217362	yes	5e-05	-2.03073	no	0.1291	0.536325
AN7892	0	3.60941	3.2574	2.81125	no	1	0	yes	5e-05	-1.4835
AN12003	0.95957	0.806231	0.40212	0.224441	yes	0.0178	-0.586736	yes	0.01125	-1.17156
AN7893	2.67451	2.04519	0.720231	0.743293	yes	5e-05	-2.10057	no	0.6465	0.0940515
AN7894	3.05647	2.26788	1.5706	1.44595	yes	5e-05	-2.62621	yes	0.00555	-0.427406
cipB	0	2.64372	1.29915	1.39843	no	1	0	yes	0.02845	0.34533
dbaA	1.81479	2.01503	0.967197	0.691311	yes	0.00015	0.673443	yes	5e-05	-1.08019
dbaB	1.92792	1.87392	0.37114	0.366088	no	0.2758	-0.181663	no	0.91605	-0.0293335
dbaC	2.61705	2.08392	0.792836	1.13626	yes	5e-05	-1.77947	yes	5e-05	1.28485
dbaD	2.9153	1.91703	0.882806	1.12002	yes	5e-05	-3.33198	yes	5e-05	0.876721
dbaE	2.26707	1.75499	0.476608	0.528005	yes	5e-05	-1.71887	no	0.28535	0.249212
dbaF	2.89704	1.96853	0.450261	0.363002	yes	5e-05	-3.09821	no	0.05685	-0.478008
dbaG	2.13055	1.3702	0.897526	0.710609	yes	5e-05	-2.57796	yes	0.00015	-0.738044

## Sheet: cicB, cicF, AN6431
cicB/cicF/AN6431
gene	wt_24h_log10(FPKM+1)	dhosA_24h_log10(FPKM+1)	wt_60h_log10(FPKM+1)	dhosA_60h_log10(FPKM+1)	sig_24h	p-value_24h	log2FC_24h	sig_60h	p-value_60h	log2FC_60h
AN11510	0.438007	0.557671	1.72958	0.519873	no	0.4827	0.584373	yes	5e-05	-4.51027
AN6462	0.0187247	0.00852382	0.0952381	0.042234	no	1	-1.1524	no	0.0379	-1.26349
AN6461	0.130344	0.024402	0.0242096	0.0139391	yes	0.00105	-2.59843	no	1	-0.813623
AN6460	1.84389	1.26002	0.138798	0.17243	yes	5e-05	-2.0003	no	0.33115	0.372216
AN6459	0.00673274	0	0.00923301	0	no	1	-Inf	no	1	-Inf
AN6458	0	0	0	0	no	1	0	no	1	0
AN6457	0.186427	0.0688153	0.136236	0.0598961	yes	0.00705	-1.64271	no	0.03955	-1.31713
AN6456	0.0313536	0	0.287469	0.213959	no	1	-Inf	no	0.09905	-0.55985
AN6455	0.132166	0.0382208	0.868582	0.703963	yes	0.0105	-1.95106	yes	0.00165	-0.654874
AN6454	0.00780677	0	0.0803256	0.0129458	no	1	-Inf	yes	0.0073	-2.74729
AN6453	0.0537712	0	0.00549792	0.0144235	no	1	-Inf	no	1	1.40634
AN6452	0.0674027	0.003613	0.00282872	0.0096956	no	1	-4.32894	no	1	1.78861
AN6451	1.14785	0.150294	0.140222	1.64828	yes	5e-05	-4.98064	yes	5e-05	6.83447
AN6450	2.04802	0.535853	0.479039	2.65181	yes	5e-05	-5.50682	yes	5e-05	7.79634
CYP5077A1	0.109015	0.167407	0.463735	2.357	no	0.05115	0.720958	yes	5e-05	6.89065
cicG	0	0	0.0151865	0.00713494	no	1	0	no	1	-1.10325
cicF	0.0161232	0.021457	0.0749349	1.47916	no	1	0.421236	yes	5e-05	7.2737
cicE	0.114417	0.198399	0.355746	2.47483	yes	0.00835	0.94195	yes	5e-05	7.87319
cicD	0.0678075	0.295519	0.212687	0.945587	yes	0.0002	2.52821	yes	5e-05	3.6299
cicC	0.174382	0.0886166	0.126771	2.1731	yes	0.00235	-1.12624	yes	5e-05	8.76995
cicB	0.129372	0.147133	0.211028	2.23058	no	0.4362	0.216655	yes	5e-05	8.0779
cicA	1.39212	1.03718	0.681144	0.871932	yes	0.0026	-1.25829	no	0.08185	0.762849
AN11921	2.32801	2.21738	1.87557	0.910697	no	0.04085	-0.369496	yes	5e-05	-3.37498
AN11920	0.819168	1.02557	0.621942	0.71551	yes	5e-05	0.78004	no	0.06	0.395991
AN6441	1.12771	0.806444	1.90889	2.04971	yes	5e-05	-1.20046	yes	0.0014	0.472769
AN6440	0.907318	0.440823	0.877752	1.40814	yes	5e-05	-2.00827	yes	5e-05	1.90949
AN6439	0.556407	0.471635	0.596936	0.517346	no	0.0891	-0.40642	no	0.10725	-0.366153
AN6438	0.71755	0.655608	2.36934	2.17759	no	0.1297	-0.259169	yes	0.0001	-0.640425
AN6437	1.94743	1.19473	1.07002	0.396708	yes	5e-05	-2.57927	yes	5e-05	-2.84808
AN6436	0.414064	0.124339	0.257236	0.0338433	yes	5e-05	-2.26611	yes	5e-05	-3.31787
AN6435	0.00896576	0	0.69481	0	no	1	-Inf	no	5e-05	-Inf
CYP672A1	0.493165	0.20531	0.881106	0.315107	yes	5e-05	-1.80567	yes	5e-05	-2.63153
AN6433	0.388593	0.150658	0.739397	0.200532	yes	5e-05	-1.80277	yes	5e-05	-2.93498
AN10816	1.65436	1.2554	0.954301	0.797594	yes	5e-05	-1.37544	yes	0.00345	-0.601128
AN6432	0.094885	0.0150803	0.335061	0.235195	yes	0.0176	-2.78887	yes	0.0205	-0.694451
AN6431	0.0321486	0.00832145	0.4841	0.295946	no	1	-1.98973	yes	5e-05	-1.06862
AN6430	1.70358	0.783357	0.390905	0.72159	yes	5e-05	-3.28767	yes	5e-05	1.54753
AN6429	2.35164	0.474824	0.0244529	0.0735794	yes	5e-05	-6.81702	no	1	1.67243
AN6428	0.166147	0.0335718	1.90185	0.241315	yes	0.02055	-2.53577	yes	5e-05	-6.72806
manC	0.00774364	0.00741156	0.304863	0.0303276	no	1	-0.0637921	yes	5e-05	-3.81465
AN6426	1.40107	0.464008	0.917897	0.0765137	yes	5e-05	-3.66163	yes	5e-05	-5.23937
AN10818	0.640889	0	0.0195569	0	yes	5e-05	-Inf	no	1	-Inf
AN6424	1.82661	1.59328	0.803526	0.806676	yes	5e-05	-0.790743	no	0.9592	0.0124074
AN6423	2.83872	2.46979	1.54658	1.94289	yes	5e-05	-1.22837	yes	5e-05	1.34154
AN6422	1.22267	0.754376	0.706868	0.378278	yes	5e-05	-1.74591	yes	5e-05	-1.55833
AN6421	0.180219	0.0705495	0.0386422	0.112919	yes	0.0075	-1.54396	yes	0.02055	1.674
AN6420	0.236452	0.174312	0.225558	0.540043	no	0.1477	-0.551194	yes	5e-05	1.85752
AN6419	0.74858	0.781177	0.900029	0.114646	no	0.4878	0.130764	yes	5e-05	-4.5226
AN6418	0.684995	0.557773	1.23167	0.0333754	yes	0.00465	-0.556463	yes	5e-05	-7.65033
AN6417	0.0839546	0.00308143	0.190632	0.0325706	no	0.23725	-4.90451	yes	5e-05	-2.82291
AN6416	0	0	0	0.00925844	no	1	0	no	1	Inf
AN6415	0.0269517	0.0059824	0.104074	0.00247007	no	1	-2.20663	no	0.14325	-5.56913
CYP62C1	0.0724907	0.019234	0.455621	0.21969	no	1	-2.00416	yes	5e-05	-1.49445
AN6413	0.342658	0.0624474	1.00989	0.127583	yes	5e-05	-2.95746	yes	5e-05	-4.75653
xtrA	1.62662	1.21079	1.60096	2.47352	yes	5e-05	-1.43853	yes	5e-05	2.93035
ngn28	1.08416	0.728982	1.25888	1.58222	yes	5e-05	-1.35387	yes	5e-05	1.11763

## Sheet: acvA
acvA
gene	wt_24h_log10(FPKM+1)	dhosA_24h_log10(FPKM+1)	wt_60h_log10(FPKM+1)	dhosA_60h_log10(FPKM+1)	sig_24h	p-value_24h	log2FC_24h	sig_60h	p-value_60h	log2FC_60h
AN2636	0.594558	0.346906	0.106423	0.0259309	yes	5e-05	-1.26141	yes	0.0014	-2.17416
AN12460	0.790936	0.834777	0.460034	0.532201	no	0.37795	0.172138	no	0.1501	0.352433
AN9531	0.983941	0.822459	0.748231	0.378118	yes	0.00085	-0.613695	yes	5e-05	-1.72832
AN9532	0.0407589	0.100638	0	0	no	1	1.40614	no	1	0
AN2635	0.00733633	0	0	0	no	1	-Inf	no	1	0
AN2634	0.151808	0.109884	0.0245209	0.0113787	no	0.16985	-0.539395	no	1	-1.12966
AN2633	0.0615784	0	0.0532272	0.0281104	no	1	-Inf	no	1	-0.963425
axhB	0.00734047	0	0.284189	0.0262413	no	1	-Inf	yes	0.0009	-3.89081
AN2631	0.0248135	0.0312904	0.0571977	0.0330292	no	1	0.345469	no	1	-0.833051
AN2630	0.224763	0.30869	0.0894593	0.0262324	no	0.2498	0.611326	no	0.2522	-1.87723
AN11356	0.0309227	0	0.0561423	0.0293222	no	1	-Inf	no	1	-0.982371
AN2629	0.519865	0.306987	1.83239	0.658394	yes	5e-05	-1.16876	yes	5e-05	-4.23624
AN2628	0.209106	0.0561465	0.412304	0.128165	yes	0.0008	-2.16394	yes	5e-05	-2.2062
AN10329	0.192799	0.162937	0.179637	0.211174	no	0.41555	-0.29576	no	0.39665	0.289644
AN2626	1.35283	1.41111	1.63318	1.20801	no	0.1834	0.202007	yes	5e-05	-1.47067
AN2625	0.0379225	0.0156152	0.0788485	0.0636095	no	1	-1.31753	no	0.45945	-0.335836
AN12328	0.0591035	0	0	0	no	1	-Inf	no	1	0
AN2624	0	0	0	0	no	1	0	no	1	0
penDE	0.396545	0.123386	1.81178	0.413048	yes	5e-05	-2.18294	yes	5e-05	-5.32852
ipnA	0.371306	0.270461	2.6934	0.38181	yes	0.01545	-0.645128	yes	5e-05	-8.44983
acvA	0.0179414	0.0131727	0.901341	0.00959769	no	1	-0.453712	yes	5e-05	-8.28458
AN12327	0.202066	0.155143	0.330367	0.208619	no	0.4069	-0.464488	no	0.05165	-0.886192
AN12326	0.281519	0.068535	0.236259	0.141687	yes	5e-05	-2.41575	no	0.0071	-0.906091
AN2619	0.0431079	0.00379135	0.0482308	0.00538345	no	1	-3.57307	no	1	-3.23525
AN12325	0.303479	0.0538012	0.895955	0.836922	yes	5e-05	-2.9389	no	0.24375	-0.227012
AN2618	0.0709602	0.0611063	0.377903	0.168159	no	1	-0.232467	yes	0.0034	-1.55279
AN2617	0.349353	0.276312	0.743375	0.706115	no	0.1081	-0.474148	no	0.4502	-0.15254
AN2616	0.003238	0	0.00244802	0.00228791	no	1	-Inf	no	1	-0.097858
AN10328	0	0	0	0	no	1	0	no	1	0
AN9484	0	0	0.0130574	0	no	1	0	no	1	-Inf
AN11673	0	0	0.0816555	0.455431	no	1	0	no	0.1532	3.16383
AN9508	0	0	0	0	no	1	0	no	1	0
AN9056	0	0	0.00167728	0.00366238	no	1	0	no	1	1.12996
AN9055	0.0296912	0	0	0.018226	no	1	-Inf	no	1	Inf
AN9054	0.0263396	0.0473987	0.137978	0.0084938	no	1	0.88309	no	0.0654	-4.243
AN12132	0.0667902	0	0	0	no	1	-Inf	no	1	0
AN9053	0.0652584	0	0.110275	0.0942073	no	1	-Inf	no	0.65765	-0.254936
AN12131	0	0	0	0.00807883	no	1	0	no	1	Inf
AN9052	0	0	0	0.0137881	no	1	0	no	1	Inf
AN9051	1.13744	0.478401	0.163755	0.176681	yes	5e-05	-2.66297	no	0.71615	0.132468
AN9050	0.0979674	0.0708772	0.0764708	0.0609164	no	0.22895	-0.513432	no	1	-0.35459

## Sheet: pkhA, pkhB
pkhA/pkhB
gene	wt_24h_log10(FPKM+1)	dhosA_24h_log10(FPKM+1)	wt_60h_log10(FPKM+1)	dhosA_60h_log10(FPKM+1)	sig_24h	p-value_24h	log2FC_24h	sig_60h	p-value_60h	log2FC_60h
AN2010	2.40334	2.37441	0.597486	0.737717	no	0.5432	-0.0964865	yes	0.00585	0.594508
dnfC	1.32687	1.4404	1.34256	1.80484	yes	0.00845	0.393471	yes	5e-05	1.57994
rfeF	2.7725	2.74029	2.581	2.90078	no	0.5589	-0.107184	yes	5e-05	1.06427
AN2013	1.77638	1.77018	1.58626	2.06244	no	0.9259	-0.0209379	yes	5e-05	1.60719
AN2014	1.43909	1.63178	1.21138	1.06134	yes	0.0077	0.65951	no	0.1955	-0.537955
AN2015	2.10922	2.31375	2.07593	2.28904	yes	5e-05	0.683649	yes	5e-05	0.712642
amyR	1.49057	1.35821	1.54878	1.6614	yes	0.0017	-0.456938	yes	0.0129	0.38367
AN2019	1.96773	1.86873	1.95634	2.46443	yes	0.0222	-0.332903	yes	5e-05	1.69893
AN2020	1.02999	0.682828	2.02825	1.16815	yes	5e-05	-1.34755	yes	5e-05	-2.94506
AN11860	0.66934	0.634589	1.36484	1.05706	no	0.6692	-0.148563	yes	0.0001	-1.09117
AN2021	1.79178	1.5047	0.864323	0.738371	yes	5e-05	-0.97601	yes	0.0018	-0.497366
AN2022	1.7217	1.86655	1.24003	1.49981	yes	0.00065	0.489063	yes	5e-05	0.902093
AN2023	1.70267	1.56705	1.22772	1.24775	yes	0.00195	-0.461286	no	0.6646	0.0706309
AN2024	0.270491	0.178359	0.325926	0.268866	no	0.1116	-0.766944	no	0.3403	-0.383171
AN2025	0.18257	0.104754	0.995696	1.07679	yes	0.00665	-0.937803	no	0.0676	0.296725
AN2026	1.643	1.5477	1.62319	1.50975	no	0.0349	-0.324837	yes	0.01295	-0.387372
AN10256	0.00295703	0.00628351	0	0.00256716	no	1	1.09296	no	1	Inf
AN2029	1.62127	1.35965	0.697795	1.00117	yes	5e-05	-0.898631	yes	5e-05	1.17914
AN2030	2.18819	2.80493	0.118226	0.342158	yes	5e-05	2.0559	yes	0.00015	1.93772
AN2031	1.27657	2.08262	0.00876645	0.0969635	yes	5e-05	2.74407	no	0.1299	3.61684
pkhA	0.801372	1.56085	0.00838071	0.023562	yes	5e-05	2.73082	no	1	1.51669
AN2033	1.9486	2.5524	0.104232	0.291684	yes	5e-05	2.01806	yes	5e-05	1.81952
AN2034	2.05144	2.88634	0.621185	0.787076	yes	5e-05	2.7845	yes	0.01505	0.688369
pkhB	0.538878	1.34603	0.00608361	0.0107553	yes	5e-05	3.10712	no	1	0.829829
AN2036	1.77633	2.01708	0.0349501	0.0894808	yes	5e-05	0.810147	yes	0.0078	1.44902
AN2037	2.60438	3.22368	0.356926	0.747445	yes	5e-05	2.05999	yes	5e-05	1.84845
AN2038	1.7743	2.77956	0.0914334	0.197801	yes	5e-05	3.36148	yes	0.00115	1.29971
AN2039	1.00163	0.514099	0.168054	0.186003	yes	5e-05	-1.99538	no	0.6505	0.178232
CYP552A2	0.0911958	0.0234365	0.405942	0.0988036	yes	0.0047	-2.07523	yes	5e-05	-2.59781
AN2041	0.694508	0.328231	0.12	0.05407	yes	5e-05	-1.80606	yes	0.0213	-1.26329
AN2042	2.92396	2.4758	1.12355	1.0995	yes	5e-05	-1.49184	no	0.57665	-0.0865825
AN2043	0.869226	0.634906	0.663802	0.499548	yes	5e-05	-0.949364	yes	0.0004	-0.742071
AN2044	0.897099	0.607513	0.417016	0.410249	yes	5e-05	-1.17552	no	0.884	-0.0365982
AN2045	1.10075	1.27092	1.24251	1.21967	yes	0.0002	0.605027	no	0.58535	-0.080592
AN2046	0.893704	1.00799	0.838285	0.936005	no	0.6966	0.42771	no	0.69645	0.373137
CaM	2.49167	2.61277	2.68976	2.46459	yes	0.0144	0.403439	yes	5e-05	-0.750027
tlgB	1.40257	1.5075	1.59233	1.48447	yes	0.01395	0.361279	yes	0.01205	-0.369004
AN2049	1.34873	1.40417	1.15067	1.06456	no	0.197	0.192263	no	0.0502	-0.310339
AN2050	1.99933	2.02154	2.10919	2.03104	no	0.8903	0.0744919	no	0.21725	-0.261858
cdc37	2.71743	2.60962	1.76976	1.73983	no	0.05275	-0.358905	no	0.6592	-0.101213
AN2052	1.62859	1.67491	1.24791	1.13983	no	0.28645	0.157409	yes	0.00985	-0.383642
pnpA	1.23175	1.09167	1.90993	1.93103	yes	0.00135	-0.499988	no	0.6372	0.0709662
AN2054	0.647109	0.864664	0.601968	0.218148	yes	5e-05	0.879279	yes	5e-05	-2.20045
AN2055	2.17811	1.98364	2.32515	2.43757	yes	5e-05	-0.65149	yes	0.03	0.375019

## Sheet: afoE, afoG
afoE/afoG
gene	wt_24h_log10(FPKM+1)	dhosA_24h_log10(FPKM+1)	wt_60h_log10(FPKM+1)	dhosA_60h_log10(FPKM+1)	sig_24h	p-value_24h	log2FC_24h	sig_60h	p-value_60h	log2FC_60h
AN1050	1.43739	1.29141	1.85934	2.31318	no	0.28785	-0.506958	yes	5e-05	1.52067
AN1049	2.33935	2.13849	1.35228	1.62635	yes	0.00015	-0.67114	no	0.1188	0.941498
AN1048	1.45318	1.37479	1.70682	1.86546	no	0.0732	-0.270837	yes	0.0002	0.535819
AN1047	2.80124	2.57597	1.99284	1.78745	yes	5e-05	-0.749892	yes	5e-05	-0.691283
chsG	0.353453	0.319974	0.875123	1.09463	no	0.36375	-0.206289	yes	5e-05	0.814654
AN1045	1.26595	1.4571	1.26881	1.35477	yes	5e-05	0.664134	no	0.0707	0.300207
AN11290	1.20006	1.3051	1.49202	1.45424	no	0.4135	0.369631	no	0.69415	-0.129882
AN10139	0.851449	0.950251	0.724625	0.863248	no	0.0366	0.375527	yes	0.00525	0.549297
AN10144	0.168347	0.105816	0.399842	0.708728	no	0.1793	-0.779195	yes	5e-05	1.44493
AN1043	0.00516584	0.00890024	0.0447482	0.107754	no	1	0.791063	yes	0.02435	1.37554
AN1042	0.0438321	0.0725006	0.045508	0.0383133	no	1	0.774687	no	1	-0.260417
AN1041	2.61165	2.39538	2.29824	1.75752	yes	5e-05	-0.7207	yes	5e-05	-1.8144
AN1040	0.345975	0.161025	0.479751	0.207355	yes	0.00065	-1.44028	yes	5e-05	-1.72157
AN1039	1.27585	1.26177	1.32251	1.34821	no	0.73025	-0.0494252	no	0.5459	0.0894787
AN1038	1.59138	1.46215	0.991432	1.02075	yes	0.0033	-0.442487	no	0.46905	0.10804
AN11288	0	1.8242	0	0	no	1	Inf	no	1	0
odeA	2.60747	2.62185	1.29548	0.970304	no	0.7853	0.0478797	yes	5e-05	-1.16864
afoG	0.0164821	0.00420747	0.00191235	0.0198429	no	1	-1.99035	no	1	3.40511
AN11287	0	0.0513652	0.0764048	0	no	1	Inf	no	1	-Inf
afoF	0.332971	0.0873934	0.0162186	0.0736755	yes	5e-05	-2.37042	no	1	2.28061
afoE	0.312101	0.08903	0.00148758	0.0182606	yes	5e-05	-2.20855	no	1	3.64565
afoD	0.618411	0.19759	0.209859	0.245895	yes	5e-05	-2.4525	no	0.33655	0.293689
afoC	0.764298	0.240336	0.278099	0.312529	yes	5e-05	-2.7026	no	0.46465	0.232008
afoB	0.71083	0.0393476	0.0171043	0.112162	yes	5e-05	-5.44756	yes	0.00795	2.87495
AN1030	0.0112629	0.00211776	0.0647458	0.125788	no	1	-2.42619	no	0.03605	1.06322
afoA	0.134165	0.0398633	0.0623349	0.174024	yes	0.00125	-1.91273	yes	0.0005	1.67509
AN1028	1.00197	0.688873	0.755886	0.949166	yes	5e-05	-1.21925	yes	5e-05	0.748311
AN1027	1.65898	1.43291	1.58264	1.65081	yes	5e-05	-0.773245	no	0.10975	0.232088
AN1026	1.39002	1.34652	0.793002	0.640369	no	0.3254	-0.150984	yes	0.00105	-0.628667
AN1025	1.29017	1.35123	1.64755	1.43482	no	0.13915	0.213027	yes	5e-05	-0.727842
AN1024	0.935798	0.933131	1.00698	0.922381	no	0.98125	-0.0100263	no	0.55165	-0.315309
AN1021	1.83284	1.65617	1.8426	1.96138	yes	0.0001	-0.597746	no	0.0846	0.399581
AN1020	1.41884	1.26211	2.39525	2.5052	no	0.291	-0.545721	no	0.09455	0.366548
culA	1.71239	1.72713	1.99382	2.10575	no	0.7393	0.0499214	yes	0.0202	0.375183
AN1018	1.20051	1.18967	1.28121	1.26689	no	0.79015	-0.0384728	no	0.72495	-0.0502288
hogA	2.12318	2.03708	2.77637	2.82137	no	0.0602	-0.28841	no	0.41265	0.149738
AN12189	1.03018	0.938229	1.28665	1.56136	no	0.13335	-0.340896	yes	5e-05	0.948961
ganB	1.67805	1.75879	2.08394	2.21267	no	0.06255	0.273448	yes	0.00555	0.4307
AN1015	2.1901	2.28021	1.9695	2.17467	no	0.0823	0.301091	yes	0.00055	0.687443
AN10140	1.74198	1.88812	1.7165	2.07396	yes	0.00295	0.493073	yes	5e-05	1.20322
AN1013	2.44855	2.82065	2.4662	2.3574	yes	5e-05	1.23906	yes	0.024	-0.362862

## Sheet: sidC
sidC
gene	wt_24h_log10(FPKM+1)	dhosA_24h_log10(FPKM+1)	wt_60h_log10(FPKM+1)	dhosA_60h_log10(FPKM+1)	sig_24h	p-value_24h	log2FC_24h	sig_60h	p-value_60h	log2FC_60h
AN0627	2.33296	2.34965	1.83626	1.63766	no	0.7344	0.0556938	yes	5e-05	-0.672184
ngn22	1.21245	1.16662	0.935955	0.993566	no	0.8847	-0.162761	no	0.729	0.214684
AN0625	0.705789	0.768084	0.451475	0.53044	no	0.44275	0.253442	no	0.212	0.387902
AN0624	1.29461	1.4075	0.872983	0.788725	yes	0.01755	0.392583	no	0.11215	-0.328495
AN0623	1.08651	1.14377	1.19167	0.991561	no	0.16115	0.206035	yes	5e-05	-0.723978
AN0622	0.052767	0.00293129	0.0133308	0.0067262	no	1	-4.25369	no	1	-0.997917
AN0621	0.0269067	0.0131746	0.0139187	0.0144394	no	1	-1.05319	no	1	0.0538571
AN0620	1.15598	1.2008	1.24643	0.78384	no	0.3219	0.159448	yes	5e-05	-1.71175
AN0619	0.0507818	0.0222571	0.0243445	0.0121836	no	1	-1.23809	no	1	-1.019
AN0618	0.0240259	0.0408663	0.117826	0.105766	no	1	0.794638	no	0.7292	-0.176679
AN0617	0.978097	0.781595	0.264954	0.0908909	yes	0.0001	-0.753202	yes	0.00025	-1.85232
AN0616	0.0228749	0.00676361	0.00678161	0	no	1	-1.78482	no	1	-Inf
AN0615	0.0349065	0.00279447	0.0941723	0.0343648	no	1	-3.69657	no	0.0393	-1.55616
AN0614	0.0152392	0	0.16677	0.0138212	no	1	-Inf	yes	0.00275	-3.85574
AN0613	0	0	0.0698578	0.0024041	no	1	0	no	1	-4.97444
AN0612	0.535735	0.00870499	1.4911	0.0540766	no	0.2309	-6.90923	yes	0.00015	-7.82082
AN0611	0	0	0.0490404	0.298814	no	1	0	no	0.2514	3.04966
AN0610	1.39282	0.553917	1.4068	0.990073	yes	5e-05	-3.19971	yes	5e-05	-1.48236
sidI	1.40465	0.309724	0.104148	0.00758166	yes	5e-05	-4.55098	yes	0.0182	-3.9438
AN0608	1.26274	0.799666	0.747735	0.376624	yes	5e-05	-1.70645	yes	5e-05	-1.73486
sidC	0.56009	0.269491	0.589679	0.620441	yes	5e-05	-1.61365	no	0.3487	0.135954
CYP5076A1	0.0238987	0.0105712	1.32356	1.22104	no	1	-1.19908	yes	0.0188	-0.359846
AN0605	0.788421	0.749173	0.694956	0.690737	no	0.337	-0.157153	no	0.9191	-0.0175808
AN0604	0.946924	0.843388	0.850272	0.605648	yes	0.01295	-0.394288	yes	5e-05	-1.00416
AN0602	0.682974	0.683001	0.525424	0.215617	no	0.99605	0.000113354	yes	5e-05	-1.87174
AN0601	0.557667	0.415483	0.101121	0.102435	yes	0.0012	-0.703962	no	0.9633	0.0209063
AN0600	1.86084	1.62397	2.60461	2.25496	yes	5e-05	-0.801533	yes	5e-05	-1.16595
AN0599	0.742052	0.643602	1.5149	1.32764	no	0.0395	-0.410605	yes	5e-05	-0.646801
AN0598	0.994846	0.914619	0.631745	0.468139	no	0.2176	-0.299847	yes	0.0245	-0.759996
AN0597	1.35311	1.39876	1.28685	1.23515	no	0.31265	0.158299	no	0.2603	-0.181712
ddbA	1.14724	1.06493	1.4041	1.42777	no	0.04325	-0.296726	no	0.57995	0.0817514
AN0595	2.30491	2.41472	1.95164	1.92358	no	0.0338	0.366384	no	0.53745	-0.0943013
AN0594	0.87597	0.895713	1.01644	1.12084	no	0.6043	0.0753905	yes	0.0094	0.37929
AN0593	1.48043	1.13868	1.79754	1.71128	yes	5e-05	-1.19555	no	0.04485	-0.291693
AN0592	0.499635	0.400293	0.443288	0.428674	yes	0.02265	-0.512808	no	0.72895	-0.0766279
AN0591	1.54754	1.50786	0.978891	0.800989	no	0.35535	-0.13584	yes	0.00035	-0.679297
AN0590	1.16477	1.20878	1.06444	1.06215	no	0.3329	0.156378	no	0.95905	-0.00832776
AN0589	0.775763	0.801945	0.679591	0.830619	no	0.5291	0.103868	yes	0.00025	0.60962
AN10100	0.46139	0.225978	0.887963	0.986829	yes	0.0008	-1.4718	no	0.0833	0.37145
AN0588	0.0650996	0.0329555	0.235383	0.439678	no	1	-1.03652	yes	5e-05	1.28425
AN0587	0.0261134	0.010316	0.0270328	0.563765	no	1	-1.36632	yes	5e-05	5.37348

## Sheet: sidD
sidD
gene	wt_24h_log10(FPKM+1)	dhosA_24h_log10(FPKM+1)	wt_60h_log10(FPKM+1)	dhosA_60h_log10(FPKM+1)	sig_24h	p-value_24h	log2FC_24h	sig_60h	p-value_60h	log2FC_60h
dicA	1.58137	1.39024	2.24933	2.19522	yes	5e-05	-0.65655	no	0.26225	-0.180837
podG	1.32808	1.55952	1.10424	1.17739	yes	5e-05	0.797918	no	0.0996	0.261931
AN6252	1.3496	1.43518	1.45815	1.57046	no	0.0495	0.296312	yes	0.00865	0.384911
ndxD	1.43965	1.43975	1.46415	1.535	no	0.9983	0.000332931	no	0.09485	0.24304
AN11852	1.33417	1.08723	0.646984	0.661386	yes	5e-05	-0.875017	no	0.7956	0.0614736
AN6250	2.15653	1.85152	1.53695	1.53867	yes	5e-05	-1.02357	no	0.9689	0.005898
rcnA	2.9171	2.94218	2.58037	2.46911	no	0.65465	0.0834174	no	0.0359	-0.370719
AN6248	1.86376	1.93314	1.79391	1.86722	no	0.10665	0.233427	no	0.09355	0.24719
AN6247	1.95001	1.76167	1.74823	1.80157	yes	5e-05	-0.63456	no	0.2378	0.180207
cycA	2.98477	3.17846	2.98923	2.85367	yes	0.00015	0.643978	yes	0.0032	-0.450845
AN6245	1.41329	1.51027	1.24402	1.24272	no	0.1232	0.333719	no	0.9832	-0.00455811
AN6244	1.08755	1.30687	0.870298	0.971246	yes	0.00055	0.778603	no	0.13185	0.381225
imeB	1.85174	1.68703	1.6982	1.39021	yes	0.00055	-0.556676	yes	5e-05	-1.05388
AN11851	0.58237	0.445383	0.588339	0.463302	no	0.05565	-0.65826	no	0.07805	-0.593281
AN6242	0.485784	0.366753	0.599298	0.438892	no	0.04055	-0.635035	yes	0.0096	-0.767666
AN6241	2.16467	2.01343	2.37555	2.55294	yes	0.0025	-0.506559	yes	0.0007	0.591321
AN6240	1.33182	1.23286	1.00452	1.04573	no	0.6091	-0.346898	no	0.93265	0.15114
AN6239	1.46554	1.06429	0.418795	0.149774	yes	5e-05	-1.41278	yes	5e-05	-1.97862
AN6238	0.880132	0.342265	0.291201	0.104887	yes	5e-05	-2.45779	yes	5e-05	-1.80607
AN6237	1.33763	0.881108	0.4075	0.26488	yes	5e-05	-1.65203	yes	5e-05	-0.8886
sidD	1.52351	0.941909	0.605151	0.130678	yes	5e-05	-2.06328	yes	5e-05	-3.10879
sidH	1.33478	0.945458	0.660873	0.207059	yes	5e-05	-1.39857	yes	5e-05	-2.55107
sidF	1.57752	1.06253	0.86988	0.149598	yes	5e-05	-1.80276	yes	5e-05	-3.96254
AN6233	1.10353	1.088	0.929022	0.702779	no	0.7377	-0.0560706	yes	5e-05	-0.889596
AN12360	1.16971	1.2593	1.89836	1.75312	no	0.03305	0.316981	yes	0.0015	-0.489835
vmaB	2.18659	2.22655	2.12578	2.21108	no	0.46575	0.133571	no	0.08145	0.285279
trpB	1.43613	1.55329	1.10091	0.92221	no	0.25445	0.402096	no	0.26225	-0.658281
medA	1.92788	1.8956	2.19073	2.3578	no	0.49865	-0.108592	yes	0.0014	0.557982
AN12359	1.02992	0.8596	0.731374	0.695195	yes	0.01045	-0.638931	no	0.5944	-0.149041
AN10795	0.76525	0.573752	0.873254	0.771795	no	0.34475	-0.812175	no	0.6082	-0.396955
AN10792	1.64554	1.55407	1.78093	1.94037	no	0.03375	-0.311686	yes	0.0002	0.537084
AN6225	2.11061	2.07862	2.39176	2.48745	no	0.4615	-0.107129	yes	0.03165	0.319015
AN6224	1.26155	1.2626	1.49503	1.22534	no	0.98835	0.00366978	yes	0.00185	-0.937547
AN12358	1.1086	1.14947	1.19308	1.3281	no	0.50195	0.14671	yes	0.03025	0.474703
AN6223	1.18137	0.97301	1.03039	1.10511	yes	0.01795	-0.756192	no	0.63625	0.271459
AN10794	0.848179	0.789763	1.25193	1.44866	no	0.19065	-0.228805	yes	5e-05	0.684354
lsb6	1.41296	1.49346	1.43434	1.4016	no	0.0513	0.277214	no	0.43285	-0.113107
areB	1.19429	1.22796	1.24097	1.08401	no	0.43005	0.119177	yes	0.00025	-0.560152
AN6220	1.3066	1.28079	1.52317	1.47057	no	0.54555	-0.0903276	no	0.2122	-0.180498
AN11504	0	0	0	0	no	1	0	no	1	0
AN11245	0.381041	0.409492	0.722397	0.716176	no	0.54785	0.158215	no	0.9004	-0.0255391

## Sheet: xptA, AN6791
xptA/AN6791
gene	wt_24h_log10(FPKM+1)	dhosA_24h_log10(FPKM+1)	wt_60h_log10(FPKM+1)	dhosA_60h_log10(FPKM+1)	sig_24h	p-value_24h	log2FC_24h	sig_60h	p-value_60h	log2FC_60h
AN6764	0.0281094	0.0242009	0.0444676	0.108464	no	1	-0.222553	yes	0.0078	1.3958
aoxB	0.00718394	0.00152902	0.325403	0.687172	no	1	-2.24158	yes	5e-05	1.79322
AN6766	0	0.0358387	0.187677	0.462185	no	1	Inf	yes	0.0323	1.81241
AN6767	0.858045	0.540507	1.34133	1.4347	yes	5e-05	-1.32968	no	0.03875	0.323444
ffkI	0.702562	0.506146	0.901842	0.861934	yes	5e-05	-0.872584	no	0.51385	-0.15261
AN6769	0.792191	0.475538	1.24413	1.03243	yes	5e-05	-1.38561	yes	0.00145	-0.759088
AN6770	0.199878	0.0486197	0.85257	0.643358	yes	5e-05	-2.30271	yes	5e-05	-0.848751
AN6771	0.0350317	0.0151555	0.0150081	0.00296953	no	1	-1.24215	no	1	-2.3575
AN6772	0.562375	0.0649964	0.0600296	0.0106295	yes	5e-05	-4.0373	no	1	-2.58076
AN6773	0.00494201	0	0	0	no	1	-Inf	no	1	0
AN6774	0.171645	0.0866456	0.0559285	0.026361	yes	0.00325	-1.13439	no	1	-1.13507
aatB	1.27139	1.13893	1.36682	1.28255	yes	0.00465	-0.469425	no	0.06025	-0.293862
AN6776	1.23667	0.181479	0.224647	0.412551	yes	5e-05	-4.96892	yes	0.0009	1.22681
AN6777	0.0414124	0.012695	0.00446325	0.0399061	no	1	-1.75399	no	1	3.21981
AN6778	0.240101	0.46758	1.20829	1.07637	yes	5e-05	1.3901	yes	0.0033	-0.472441
AN6779	1.52985	1.80783	1.08175	1.24819	yes	5e-05	0.944039	yes	5e-05	0.5938
AN6780	0.740861	0.878314	0.379206	0.861341	no	0.01285	0.540955	yes	5e-05	2.16802
AN6781	0	0	0	0.00375232	no	1	0	no	1	Inf
AN6782	0.209456	0.00245547	0.976499	1.41038	no	0.22125	-6.77228	yes	5e-05	1.54506
AN6783	1.29315	1.05873	0.484237	0.622753	yes	5e-05	-0.835216	yes	0.00265	0.640591
xptA	0.0959396	0.00728038	0.30933	0.0301262	no	0.0459	-3.87021	yes	5e-05	-3.85387
AN6785	0.559067	0.114753	1.59681	0.955055	yes	5e-05	-3.11656	yes	5e-05	-2.26448
AN11527	0.266031	0.145667	0.299161	0.0666401	no	0.31385	-1.08456	no	0.24675	-2.57967
AN6786	0.954185	0.522925	1.51659	0.140672	yes	5e-05	-1.77717	yes	5e-05	-6.37979
CYP682C1	1.91953	1.0895	2.25109	0.481044	yes	5e-05	-2.86227	yes	5e-05	-6.45032
AN6788	0.327089	0.0877658	0.266197	0.0323121	yes	5e-05	-2.32694	yes	5e-05	-3.453
AN6789	1.63041	1.18902	0.266918	0.240052	yes	5e-05	-1.52858	no	0.45885	-0.201987
AN6790	1.2836	1.16067	1.0616	1.2721	yes	0.00355	-0.434508	yes	5e-05	0.750999
AN11907	0.452553	0.0751851	0.166761	0.270829	yes	0.00285	-3.27925	no	0.10725	0.886904
AN6791	0.298939	0.186391	0.602009	0.394368	no	0.04695	-0.885775	no	0.11165	-1.01961
gfdB	1.17097	0.645343	1.85753	1.74982	yes	0.0028	-2.01545	no	0.15335	-0.363538
AN6793	1.59082	1.22603	1.28346	1.4304	yes	5e-05	-1.26271	yes	0.0011	0.510707
AN6794	1.94253	1.90496	1.35993	1.2663	no	0.40775	-0.126299	no	0.08205	-0.326939
AN6795	1.1288	0.891598	1.85418	0.938523	yes	5e-05	-0.874698	yes	5e-05	-3.19802
AN6796	2.67865	2.0341	1.47338	1.20962	yes	5e-05	-2.15151	yes	5e-05	-0.918746
AN6797	0.226176	0.0896921	1.78769	0.791696	no	0.09965	-1.57479	yes	5e-05	-3.5391
AN6798	1.22505	1.19373	1.30115	1.19066	no	0.4666	-0.110864	yes	0.00945	-0.389193
AN11908	1.10922	0.850353	1.45168	1.39974	yes	5e-05	-0.962658	no	0.2502	-0.179277
AN10846	0.0617551	0.139956	0.0585926	0.0486492	yes	0.0001	1.31525	no	1	-0.285156
AN6801	1.11415	1.09822	1.29205	1.75889	no	0.75155	-0.0573995	yes	5e-05	1.60104
AN11979	1.62188	1.41171	0.115754	0.181123	yes	5e-05	-0.720319	no	0.07585	0.760648
AN6802	0.365838	0.381148	0.579859	0.629675	no	0.73535	0.0881778	no	0.29395	0.220255
AN6803	0.11707	0.0938586	0.0575239	0.0645441	no	0.28175	-0.358929	no	1	0.178055
AN6804	2.18287	1.72065	2.94028	2.94344	yes	5e-05	-1.55369	no	0.95785	0.0104814
AN11980	0.334106	0.347513	0.648346	0.963362	no	0.805	0.0819222	yes	5e-05	1.2475
AN6805	0.822649	0.781211	0.282723	0.2051	no	0.3353	-0.16346	yes	0.0209	-0.603992
AN6806	0.734687	0.47812	0.306663	0.0644498	yes	5e-05	-1.14187	yes	5e-05	-2.68124
AN11981	0.663032	0.111546	1.73158	0.328846	yes	5e-05	-3.62095	yes	5e-05	-5.54592
AN11982	1.09385	0.673659	1.42013	0.9228	yes	5e-05	-1.61841	yes	5e-05	-1.77974
AN11983	1.3419	1.25883	1.15039	1.17131	no	0.05975	-0.290532	no	0.64265	0.0746243

## Sheet: easA, easB
easA/easB
gene	wt_24h_log10(FPKM+1)	dhosA_24h_log10(FPKM+1)	wt_60h_log10(FPKM+1)	dhosA_60h_log10(FPKM+1)	sig_24h	p-value_24h	log2FC_24h	sig_60h	p-value_60h	log2FC_60h
AN2526	3.08738	2.86961	1.64575	1.47155	yes	5e-05	-0.724191	yes	0.00015	-0.595245
AN2527	1.22981	1.31576	0.814851	0.898667	no	0.0418	0.301654	no	0.0811	0.323515
AN2528	0.862347	0.894032	1.29288	1.19017	no	0.8459	0.121321	no	0.1998	-0.362032
AN2529	1.07003	1.09832	1.395	1.51524	no	0.5543	0.102399	yes	0.00825	0.413965
hsp30	0	0	2.96941	2.8969	no	1	0	no	0.20955	-0.24116
AN11961	1.95066	1.90292	1.62016	1.68844	no	0.30975	-0.160493	no	0.17805	0.231991
AN2531	1.30626	1.05538	1.65131	2.46148	yes	5e-05	-0.893251	yes	5e-05	2.71891
AN2532	1.84966	1.70001	1.37964	1.66491	yes	0.00075	-0.505682	yes	5e-05	0.977576
AN11962	0.688848	0.544715	0.481467	0.556041	yes	0.0006	-0.63291	no	0.0681	0.355703
AN2533	0.532789	0.385921	0.659123	0.531889	yes	0.0042	-0.751405	yes	0.01385	-0.567587
abnA	0.542016	0.348402	1.01206	0.796343	yes	0.0003	-1.01313	yes	5e-05	-0.82022
AN2535	1.70564	1.5338	2.43454	2.59733	yes	0.0005	-0.584982	yes	0.0004	0.54243
AN2537	1.22655	1.11876	1.12512	0.997942	yes	0.01925	-0.383926	yes	0.0049	-0.462813
AN2538	0.552172	0.283041	1.85068	1.51513	yes	5e-05	-1.48157	yes	5e-05	-1.13893
AN12472	1.37117	1.09634	0.929056	0.605378	yes	5e-05	-0.970711	yes	5e-05	-1.30588
AN2540	0.405037	0.273065	0.139388	0.121091	yes	0.0022	-0.816235	no	0.5173	-0.234928
abfA	0.0316526	0.0292116	0.502206	0.22022	no	1	-0.119885	yes	5e-05	-1.72179
plyD	0.0326726	0.0164816	0.123272	0	no	1	-1.01437	yes	5e-05	-Inf
AN2543	0.0035413	0	0.121569	0.00145375	no	1	-Inf	no	0.1359	-6.59007
AN2544	0.00466571	0	0.270013	0.0233895	no	1	-Inf	yes	5e-05	-3.96171
easA	0.151929	0.058664	0.581366	0.753849	yes	5e-05	-1.53402	yes	5e-05	0.731938
AN2546	0.223757	0.152889	0.707419	0.390267	no	0.24155	-0.675641	yes	5e-05	-1.49277
easB	0.490321	0.162338	0.658595	0.489805	yes	5e-05	-2.20693	yes	5e-05	-0.767551
easC	0.0636204	0.0213617	0.367132	0.0435552	no	1	-1.6458	yes	5e-05	-3.65492
easD	0.530366	0.377842	1.26392	0.527333	yes	0.0002	-0.785886	yes	5e-05	-2.87438
AN2550	0.0121704	0	0.0126177	0	no	1	-Inf	no	1	-Inf
srpkD	0.00392195	0.00112195	0.125694	0.501055	no	1	-1.81022	yes	5e-05	2.69263
AN10319	0.754267	0.709426	0.805194	0.622714	no	0.30955	-0.182891	yes	5e-05	-0.75334
AN10320	0.155881	0.151853	0.920983	0.158647	no	0.9142	-0.0448445	yes	5e-05	-4.05642
AN10326	0.567625	0.488185	3.60828	1.51073	no	0.23325	-0.37555	yes	5e-05	-7.01275
AN2553	0.759437	0.54712	0.999384	0.890575	yes	5e-05	-0.910898	yes	0.0115	-0.407906
AN2554	1.07194	0.84043	1.55553	1.43266	yes	5e-05	-0.866305	yes	0.0043	-0.42175
AN2555	2.95733	2.63336	1.72829	0.89914	yes	5e-05	-1.07797	yes	5e-05	-2.92169
AN2556	2.37958	2.11397	1.37685	1.4053	yes	5e-05	-0.887433	no	0.54135	0.0985166
AN2557	0.525479	0.243631	0.527126	0.196354	no	0.5166	-1.64517	yes	0.01695	-2.04931
AN11348	0.376686	0.0991003	0.0906008	0.0772101	no	0.07685	-2.42927	no	1	-0.253694
AN2558	0.116723	0.0239837	0.0174491	0	yes	0.00075	-2.44115	no	1	-Inf
AN2559	0.138137	0.0540106	0.0133451	0.073969	yes	0.0062	-1.49966	no	1	2.57299
AN2560	0.0750788	0.0206482	0.0437587	0.0689395	no	1	-1.95446	no	1	0.698497
AN2561	0.792882	0.434839	0.260292	1.87121	yes	5e-05	-1.59662	yes	5e-05	6.48118
AN2562	0.0243722	0	0.00721559	0.104979	no	1	-Inf	no	0.0553	4.02872

[truncated: 9 more sheets: inpA, inpB, AN11820, apdA, micA, pkdA, AN3252, AN4827, AN0016, AN9005]
