# Supplementary material for: A Class 1 Histone Deacetylase as Major Regulator of Secondary Metabolite Production in Aspergillus nidulans
Source: Front Microbiol. 2018 Sep 19;9:2212. doi: 10.3389/fmicb.2018.02212 (PMC6156440; doi:10.3389/fmicb.2018.02212)
Supplement: TABLE S8 — Results of FungiFun2 analysis performed with the FunCat classification ontology option. Genes listed in Supplementary Table S4 were used as input IDs. For each comparison between wildtype and hosA mutant strains grown for 24 and 60 h, genes were divided into up- and downregulated categories. Category and gene-ID summary containing gene-ID, protein name, FunCat ID with description, and p-values are shown. [file Table_8.xlsx]

## Sheet: TabS8. genes_go_terms
FungiFun2 analysis – Classification onthology: FunCat
Options: significance test: hypergeometric distribution/category associations for: over-representation/adjustment method: Benjamini-Hochberg procedure (FDR correction)/annotation type: Use also indirectly annotated top categories
wildtype 24h vs delta-hosA24h – up
categories summary
FunCat ID	FunCat description	FunCat main category	Exact p-value	Adjusted p-value	# genes / category	# genes / input
01.20.35	metabolism of secondary products derived from L-phenylalanine and L-tyrosine	Metabolism	0.00019244	0.021168	4 / 61	4 / 47
01.20.05	metabolism of acetic acid derivatives	Metabolism	0.00040615	0.022339	4 / 74	4 / 47
01.20	secondary metabolism	Metabolism	0.0007939	0.02911	15 / 1385	15 / 47
01.20.05.11	metabolism of polyketides	Metabolism	0.0015298	0.042068	3 / 48	3 / 47
01.20.35.01	metabolism of phenylpropanoids	Metabolism	0.0021513	0.047329	3 / 54	3 / 47
Gene ID summary
Gene ID	Protein name	FunCat ID	FunCat description	FunCat main category	Exact p-value	Adjusted p-value
ANIA_03490	Uncharacterized protein	01.20.35	metabolism of secondary products derived from L-phenylalanine and L-tyrosine	Metabolism	0.00019244	0.021168
ANIA_03537	Catecholamine-O-methyltransferase, putative (AFU_orthologue AFUA_2G00150)	01.20.35	metabolism of secondary products derived from L-phenylalanine and L-tyrosine	Metabolism	0.00019244	0.021168
ANIA_07912	Uncharacterized protein	01.20.35	metabolism of secondary products derived from L-phenylalanine and L-tyrosine	Metabolism	0.00019244	0.021168
ANIA_08435	Uncharacterized protein	01.20.35	metabolism of secondary products derived from L-phenylalanine and L-tyrosine	Metabolism	0.00019244	0.021168
ANIA_01967	NO ENTRY IN DB	01.20.05	metabolism of acetic acid derivatives	Metabolism	0.00040615	0.022339
ANIA_02032	Polyketide synthase, putative (JCVI)	01.20.05	metabolism of acetic acid derivatives	Metabolism	0.00040615	0.022339
ANIA_02035	Polyketide synthase, putative (JCVI)	01.20.05	metabolism of acetic acid derivatives	Metabolism	0.00040615	0.022339
ANIA_07909	Polyketide synthase, putative (JCVI)	01.20.05	metabolism of acetic acid derivatives	Metabolism	0.00040615	0.022339
ANIA_01967	NO ENTRY IN DB	01.20	secondary metabolism	Metabolism	0.0007939	0.02911
ANIA_02031	Uncharacterized protein	01.20	secondary metabolism	Metabolism	0.0007939	0.02911
ANIA_02032	Polyketide synthase, putative (JCVI)	01.20	secondary metabolism	Metabolism	0.0007939	0.02911
ANIA_02033	Uncharacterized protein	01.20	secondary metabolism	Metabolism	0.0007939	0.02911
ANIA_02035	Polyketide synthase, putative (JCVI)	01.20	secondary metabolism	Metabolism	0.0007939	0.02911
ANIA_03490	Uncharacterized protein	01.20	secondary metabolism	Metabolism	0.0007939	0.02911
ANIA_03495	Nonribosomal peptide synthase, putative (Eurofung)	01.20	secondary metabolism	Metabolism	0.0007939	0.02911
ANIA_03537	Catecholamine-O-methyltransferase, putative (AFU_orthologue AFUA_2G00150)	01.20	secondary metabolism	Metabolism	0.0007939	0.02911
ANIA_07876	Branched-chain amino-acid transaminase, putative (Eurofung)	01.20	secondary metabolism	Metabolism	0.0007939	0.02911
ANIA_07909	Polyketide synthase, putative (JCVI)	01.20	secondary metabolism	Metabolism	0.0007939	0.02911
ANIA_07911	Uncharacterized protein	01.20	secondary metabolism	Metabolism	0.0007939	0.02911
ANIA_07912	Uncharacterized protein	01.20	secondary metabolism	Metabolism	0.0007939	0.02911
ANIA_07914	Uncharacterized protein	01.20	secondary metabolism	Metabolism	0.0007939	0.02911
ANIA_08414	Putative Zn(II)2Cys6 transcription factor (Eurofung)	01.20	secondary metabolism	Metabolism	0.0007939	0.02911
ANIA_08435	Uncharacterized protein	01.20	secondary metabolism	Metabolism	0.0007939	0.02911
ANIA_02032	Polyketide synthase, putative (JCVI)	01.20.05.11	metabolism of polyketides	Metabolism	0.0015298	0.042068
ANIA_02035	Polyketide synthase, putative (JCVI)	01.20.05.11	metabolism of polyketides	Metabolism	0.0015298	0.042068
ANIA_07909	Polyketide synthase, putative (JCVI)	01.20.05.11	metabolism of polyketides	Metabolism	0.0015298	0.042068
ANIA_03490	Uncharacterized protein	01.20.35.01	metabolism of phenylpropanoids	Metabolism	0.0021513	0.047329
ANIA_07912	Uncharacterized protein	01.20.35.01	metabolism of phenylpropanoids	Metabolism	0.0021513	0.047329
ANIA_08435	Uncharacterized protein	01.20.35.01	metabolism of phenylpropanoids	Metabolism	0.0021513	0.047329
wildtype 24h vs delta-hosA24h – down
categories summary
FunCat ID	FunCat description	FunCat main category	Exact p-value	Adjusted p-value	# genes / category	# genes / input
01.20	secondary metabolism	Metabolism	6.4667e-26	2.2957e-23	177 / 1385	177 / 599
1	METABOLISM	Metabolism	2.3298e-23	4.1354e-21	319 / 3680	319 / 599
32.05	disease, virulence and defense	Cell rescue, defense and virulence	1.7086e-14	2.0218e-12	68 / 409	68 / 599
20.09.18.07	non-vesicular cellular import	Cellular transport, transport facilitation and transport routes	1.5831e-11	1.2673e-9	46 / 251	46 / 599
20.01	transported compounds (substrates)	Cellular transport, transport facilitation and transport routes	1.785e-08	1.2673e-9	144 / 1402	144 / 599
32.07	detoxification	Cell rescue, defense and virulence	2.6835e-10	1.5877e-8	64 / 456	64 / 599
32.05.05	virulence, disease factors	Cell rescue, defense and virulence	3.3729e-10	1.7105e-8	34 / 165	34 / 599
01.05	C-compound and carbohydrate metabolism	Metabolism	4.5015e-9	1.9975e-7	141 / 1466	141 / 599
20.03	transport facilities	Cellular transport, transport facilitation and transport routes	1.4219e-8	5.6085e-7	78 / 666	78 / 599
32	CELL RESCUE, DEFENSE AND VIRULENCE	Cell rescue, defense and virulence	1.6616e-7	0.0000058988	121 / 1267	121 / 599
20.01.27	drug/toxin transport	Cellular transport, transport facilitation and transport routes	2.0901e-7	0.0000067453	30 / 172	30 / 599
32.07.05	detoxification by export	Cell rescue, defense and virulence	0.0000012362	0.000036571	25 / 139	25 / 599
20.09.18	cellular import	Cellular transport, transport facilitation and transport routes	0.0000013972	0.000038154	57 / 483	57 / 599
01.20.17.03	metabolism of amines	Metabolism	0.0000025568	0.000064833	12 / 39	12 / 599
32.05.01	resistance proteins	Cell rescue, defense and virulence	0.0000038062	0.000090081	26 / 157	26 / 599
01.20.17	metabolism of secondary products derived from primary amino acids	Metabolism	0.0000043516	0.000096552	18 / 86	18 / 599
20.01.11	amine / polyamine transport	Cellular transport, transport facilitation and transport routes	0.00000785	0.00016393	15 / 65	15 / 599
20.01.23	allantoin and allantoate transport	Cellular transport, transport facilitation and transport routes	0.000013763	0.00027143	16 / 76	16 / 599
20.01.03	C-compound and carbohydrate transport	Cellular transport, transport facilitation and transport routes	0.000015477	0.00028917	37 / 286	37 / 599
20	CELLULAR TRANSPORT, TRANSPORT FACILITATION AND TRANSPORT ROUTES	Cellular transport, transport facilitation and transport routes	0.000018139	0.00032197	148 / 1773	148 / 599
32.07.01	detoxification involving cytochrome P450	Cell rescue, defense and virulence	0.000024606	0.00041596	17 / 88	17 / 599
32.05.05.01	toxins	Cell rescue, defense and virulence	0.000036871	0.00059496	11 / 42	11 / 599
16.21.07	NAD/NADP binding	Protein with binding function or cofactor requirement (structural or analytic)	0.000040061	0.00061833	29 / 210	29 / 599
16.21	complex cofactor/cosubstrate/vitamine binding	Protein with binding function or cofactor requirement (structural or analytic)	0.000053632	0.0007933	50 / 457	50 / 599
01.01.09	metabolism of the cysteine - aromatic group	Metabolism	0.000057853	0.00082151	32 / 247	32 / 599
01.01.09.01.01	biosynthesis of glycine	Metabolism	0.000079963	0.0010918	10 / 38	10 / 599
01.06.06.05	sesquiterpenes metabolism	Metabolism	0.000093311	0.0012269	7 / 19	7 / 599
01.01.09.04	metabolism of phenylalanine	Metabolism	0.00010569	0.00134	16 / 89	16 / 599
01.01.09.04.02	degradation of phenylalanine	Metabolism	0.00016511	0.0020212	12 / 57	12 / 599
20.03.25	ABC transporters	Cellular transport, transport facilitation and transport routes	0.00021455	0.0025388	15 / 85	15 / 599
01.01.09.01	metabolism of glycine	Metabolism	0.00036361	0.004164	10 / 45	10 / 599
01.05.02.07	sugar, glucoside, polyol and carboxylate catabolism	Metabolism	0.00043357	0.0048099	29 / 240	29 / 599
20.01.15	electron transport	Cellular transport, transport facilitation and transport routes	0.00074864	0.0080536	36 / 332	36 / 599
01.07.03	catabolism of vitamins, cofactors, and prosthetic groups	Metabolism	0.00086606	0.0090427	4 / 8	4 / 599
01.01.09.05.02	degradation of tyrosine	Metabolism	0.0010622	0.010774	7 / 27	7 / 599
01.01	amino acid metabolism	Metabolism	0.001376	0.013569	55 / 589	55 / 599
20.01.17	nucleotide/nucleoside/nucleobase transport	Cellular transport, transport facilitation and transport routes	0.0036901	0.034474	7 / 33	7 / 599
20.09.16.01	Type I protein secretion system (ABC-type transport systems)	Cellular transport, transport facilitation and transport routes	0.0036901	0.034474	7 / 33	7 / 599
01.01.09.05	metabolism of tyrosine	Metabolism	0.0041933	0.03817	10 / 61	10 / 599
01.01.09.04.01	biosynthesis of phenylalanine	Metabolism	0.0044789	0.03955	9 / 52	9 / 599
32.10.07	degradation / modification of foreign (exogenous) polysaccharides	Cell rescue, defense and virulence	0.0045677	0.03955	6 / 26	6 / 599
01.20.17.09	metabolism of alkaloids	Metabolism	0.0055693	0.047074	6 / 27	6 / 599
01.05.03	polysaccharide metabolism	Metabolism	0.0059519	0.04827	26 / 247	26 / 599
01.05.02	sugar, glucoside, polyol and carboxylate metabolism	Metabolism	0.0059828	0.04827	31 / 310	31 / 599
Gene ID summary
Gene ID	Protein name	FunCat ID	FunCat description	FunCat main category	Exact p-value	Adjusted p-value
ANIA_00009	Hypothetical N-methylhydantoinase (Eurofung)	01.20	secondary metabolism	Metabolism	6.4667e-26	2.2957e-23
ANIA_00010	NO ENTRY IN DB	01.20	secondary metabolism	Metabolism	6.4667e-26	2.2957e-23
ANIA_00011	NO ENTRY IN DB	01.20	secondary metabolism	Metabolism	6.4667e-26	2.2957e-23
ANIA_00051	Uncharacterized protein	01.20	secondary metabolism	Metabolism	6.4667e-26	2.2957e-23
ANIA_00052	Short chain dehydrogenase/reductase family (AFU_orthologue AFUA_5G12480)	01.20	secondary metabolism	Metabolism	6.4667e-26	2.2957e-23
ANIA_00216	Uncharacterized protein	01.20	secondary metabolism	Metabolism	6.4667e-26	2.2957e-23
ANIA_00338	Cytochrome P450, putative (Eurofung)	01.20	secondary metabolism	Metabolism	6.4667e-26	2.2957e-23
ANIA_00528	Uncharacterized protein	01.20	secondary metabolism	Metabolism	6.4667e-26	2.2957e-23
ANIA_00529	Uncharacterized protein	01.20	secondary metabolism	Metabolism	6.4667e-26	2.2957e-23
ANIA_00610	VIC potassium ion channel, beta subunit (Eurofung)	01.20	secondary metabolism	Metabolism	6.4667e-26	2.2957e-23
ANIA_00886	NO ENTRY IN DB	01.20	secondary metabolism	Metabolism	6.4667e-26	2.2957e-23
ANIA_01031	MFS transporter, putative (AFU_orthologue AFUA_3G02720)	01.20	secondary metabolism	Metabolism	6.4667e-26	2.2957e-23
ANIA_01032	Uncharacterized protein	01.20	secondary metabolism	Metabolism	6.4667e-26	2.2957e-23
ANIA_01033	Uncharacterized protein	01.20	secondary metabolism	Metabolism	6.4667e-26	2.2957e-23
ANIA_01034	Polyketide synthase, putative (JCVI)	01.20	secondary metabolism	Metabolism	6.4667e-26	2.2957e-23
ANIA_01035	FAD binding domain protein (JCVI)	01.20	secondary metabolism	Metabolism	6.4667e-26	2.2957e-23
ANIA_01136	NO ENTRY IN DB	01.20	secondary metabolism	Metabolism	6.4667e-26	2.2957e-23
ANIA_01312	Uncharacterized protein	01.20	secondary metabolism	Metabolism	6.4667e-26	2.2957e-23
ANIA_01429	Choline oxidase (CodA), putative (AFU_orthologue AFUA_8G04090)	01.20	secondary metabolism	Metabolism	6.4667e-26	2.2957e-23
ANIA_01548	Oxidoreductase, short chain dehydrogenase/reductase family (AFU_orthologue AFUA_8G05590)	01.20	secondary metabolism	Metabolism	6.4667e-26	2.2957e-23
ANIA_01577	MFS lactose permease, putative (AFU_orthologue AFUA_6G01860)	01.20	secondary metabolism	Metabolism	6.4667e-26	2.2957e-23
ANIA_01586	Amine oxidase	01.20	secondary metabolism	Metabolism	6.4667e-26	2.2957e-23
ANIA_01616	Uncharacterized protein	01.20	secondary metabolism	Metabolism	6.4667e-26	2.2957e-23
ANIA_01617	Uncharacterized protein	01.20	secondary metabolism	Metabolism	6.4667e-26	2.2957e-23
ANIA_01643	Lignostilbene dioxygenase, putative (AFU_orthologue AFUA_4G01500)	01.20	secondary metabolism	Metabolism	6.4667e-26	2.2957e-23
ANIA_01734	3-dehydroshikimate dehydratase, putative (AFU_orthologue AFUA_6G08740)	01.20	secondary metabolism	Metabolism	6.4667e-26	2.2957e-23
ANIA_01787	Uncharacterized protein	01.20	secondary metabolism	Metabolism	6.4667e-26	2.2957e-23
ANIA_02040	Cytochrome P450, putative (Eurofung)	01.20	secondary metabolism	Metabolism	6.4667e-26	2.2957e-23
ANIA_02118	Uncharacterized protein	01.20	secondary metabolism	Metabolism	6.4667e-26	2.2957e-23
ANIA_02177	Short chain dehydrogenase/oxidoreductase, putative (AFU_orthologue AFUA_2G15740)	01.20	secondary metabolism	Metabolism	6.4667e-26	2.2957e-23
ANIA_02201	Amino acid transporter (Eurofung)	01.20	secondary metabolism	Metabolism	6.4667e-26	2.2957e-23
ANIA_02207	O-methyltransferase, putative (AFU_orthologue AFUA_5G06990)	01.20	secondary metabolism	Metabolism	6.4667e-26	2.2957e-23
ANIA_02358	Uncharacterized protein	01.20	secondary metabolism	Metabolism	6.4667e-26	2.2957e-23
ANIA_02547	Polyketide synthase, putative (Eurofung)	01.20	secondary metabolism	Metabolism	6.4667e-26	2.2957e-23
ANIA_02558	Flavin-binding monooxygenase, putative (AFU_orthologue AFUA_3G15050)	01.20	secondary metabolism	Metabolism	6.4667e-26	2.2957e-23
ANIA_02569	NO ENTRY IN DB	01.20	secondary metabolism	Metabolism	6.4667e-26	2.2957e-23
ANIA_02575	Uncharacterized protein	01.20	secondary metabolism	Metabolism	6.4667e-26	2.2957e-23
ANIA_02593	Salicylate hydroxylase, putative (AFU_orthologue AFUA_3G01600)	01.20	secondary metabolism	Metabolism	6.4667e-26	2.2957e-23
ANIA_02601	MFS maltose transporter, putative (AFU_orthologue AFUA_4G00150)	01.20	secondary metabolism	Metabolism	6.4667e-26	2.2957e-23
ANIA_02609	Uncharacterized protein	01.20	secondary metabolism	Metabolism	6.4667e-26	2.2957e-23
ANIA_02674	AMP-binding enzyme, putative (AFU_orthologue AFUA_5G14270)	01.20	secondary metabolism	Metabolism	6.4667e-26	2.2957e-23
ANIA_02675	MFS multidrug transporter, putative (AFU_orthologue AFUA_3G01120)	01.20	secondary metabolism	Metabolism	6.4667e-26	2.2957e-23
ANIA_02814	MFS lactose permease, putative (AFU_orthologue AFUA_1G17310)	01.20	secondary metabolism	Metabolism	6.4667e-26	2.2957e-23
ANIA_03199	MFS monosaccharide transporter, putative (AFU_orthologue AFUA_5G14540)	01.20	secondary metabolism	Metabolism	6.4667e-26	2.2957e-23
ANIA_03205	Aldehyde dehydrogenase, putative (AFU_orthologue AFUA_4G02830)	01.20	secondary metabolism	Metabolism	6.4667e-26	2.2957e-23
ANIA_03206	Uncharacterized protein	01.20	secondary metabolism	Metabolism	6.4667e-26	2.2957e-23
ANIA_03234	Uncharacterized protein	01.20	secondary metabolism	Metabolism	6.4667e-26	2.2957e-23
ANIA_03237	Uncharacterized protein	01.20	secondary metabolism	Metabolism	6.4667e-26	2.2957e-23
ANIA_03255	Glutathione transferase 1 (Eurofung)	01.20	secondary metabolism	Metabolism	6.4667e-26	2.2957e-23
ANIA_03256	Cytochrome P450, putative (Eurofung)	01.20	secondary metabolism	Metabolism	6.4667e-26	2.2957e-23
ANIA_03264	MFS multidrug transporter, putative (AFU_orthologue AFUA_6G03320)	01.20	secondary metabolism	Metabolism	6.4667e-26	2.2957e-23
ANIA_03275	Cytochrome P450, putative (Eurofung)	01.20	secondary metabolism	Metabolism	6.4667e-26	2.2957e-23
ANIA_03287	Amino acid transporter (Eurofung)	01.20	secondary metabolism	Metabolism	6.4667e-26	2.2957e-23
ANIA_03701	Uncharacterized protein	01.20	secondary metabolism	Metabolism	6.4667e-26	2.2957e-23
ANIA_03995	Uncharacterized protein	01.20	secondary metabolism	Metabolism	6.4667e-26	2.2957e-23
ANIA_04008	Hypothetical O-methyltransferase (Eurofung)	01.20	secondary metabolism	Metabolism	6.4667e-26	2.2957e-23
ANIA_04124	GABA transporter, putative (Eurofung)	01.20	secondary metabolism	Metabolism	6.4667e-26	2.2957e-23
ANIA_04829	Aldehyde reductase I (ARI), putative (AFU_orthologue AFUA_3G09190)	01.20	secondary metabolism	Metabolism	6.4667e-26	2.2957e-23
ANIA_05007	Class II aldolase/adducin domain protein (AFU_orthologue AFUA_3G09800)	01.20	secondary metabolism	Metabolism	6.4667e-26	2.2957e-23
ANIA_05032	Uncharacterized protein	01.20	secondary metabolism	Metabolism	6.4667e-26	2.2957e-23
ANIA_05067	MFS sugar transporter, putative (AFU_orthologue AFUA_5G02840)	01.20	secondary metabolism	Metabolism	6.4667e-26	2.2957e-23
ANIA_05069	Integral membrane protein, putative (AFU_orthologue AFUA_5G02860)	01.20	secondary metabolism	Metabolism	6.4667e-26	2.2957e-23
ANIA_05091	Uncharacterized protein	01.20	secondary metabolism	Metabolism	6.4667e-26	2.2957e-23
ANIA_05257	Uncharacterized protein	01.20	secondary metabolism	Metabolism	6.4667e-26	2.2957e-23
ANIA_05258	Uncharacterized protein	01.20	secondary metabolism	Metabolism	6.4667e-26	2.2957e-23
ANIA_05260	Uncharacterized protein	01.20	secondary metabolism	Metabolism	6.4667e-26	2.2957e-23
ANIA_05311	Tyrosinase, putative (AFU_orthologue AFUA_3G01070)	01.20	secondary metabolism	Metabolism	6.4667e-26	2.2957e-23
ANIA_05378	Siderochrome-iron transporter Sit1, putative (AFU_orthologue AFUA_7G06060)	01.20	secondary metabolism	Metabolism	6.4667e-26	2.2957e-23
ANIA_05421	Steroid monooxygenase (CpmA), putative (AFU_orthologue AFUA_5G07490)	01.20	secondary metabolism	Metabolism	6.4667e-26	2.2957e-23
ANIA_05463	Uncharacterized protein	01.20	secondary metabolism	Metabolism	6.4667e-26	2.2957e-23
ANIA_05542	Uncharacterized protein	01.20	secondary metabolism	Metabolism	6.4667e-26	2.2957e-23
ANIA_05553	Cytochrome P450, putative (Eurofung)	01.20	secondary metabolism	Metabolism	6.4667e-26	2.2957e-23
ANIA_05559	MFS multidrug transporter, putative (AFU_orthologue AFUA_4G11780)	01.20	secondary metabolism	Metabolism	6.4667e-26	2.2957e-23
ANIA_05943	Uncharacterized protein	01.20	secondary metabolism	Metabolism	6.4667e-26	2.2957e-23
ANIA_05944	Uncharacterized protein	01.20	secondary metabolism	Metabolism	6.4667e-26	2.2957e-23
ANIA_06075	Phenylalanine ammonia-lyase (EC 4.3.1.24)	01.20	secondary metabolism	Metabolism	6.4667e-26	2.2957e-23
ANIA_06096	Uncharacterized protein	01.20	secondary metabolism	Metabolism	6.4667e-26	2.2957e-23
ANIA_06236	Putative siderophore synthetase (Eurofung)	01.20	secondary metabolism	Metabolism	6.4667e-26	2.2957e-23
ANIA_06238	MFS siderophore iron transporter, putative (AFU_orthologue AFUA_3G03440)	01.20	secondary metabolism	Metabolism	6.4667e-26	2.2957e-23
ANIA_06400	FRE family ferric-chelate reductase, putative (AFU_orthologue AFUA_1G17270)	01.20	secondary metabolism	Metabolism	6.4667e-26	2.2957e-23
ANIA_06403	Uncharacterized protein	01.20	secondary metabolism	Metabolism	6.4667e-26	2.2957e-23
ANIA_06429	Uncharacterized protein	01.20	secondary metabolism	Metabolism	6.4667e-26	2.2957e-23
ANIA_06430	Putative Zn(II)2Cys6 transcription factor (Eurofung)	01.20	secondary metabolism	Metabolism	6.4667e-26	2.2957e-23
ANIA_06436	ABC multidrug transporter (Eurofung)	01.20	secondary metabolism	Metabolism	6.4667e-26	2.2957e-23
ANIA_06450	Oxidoreductase, short-chain dehydrogenase/reductase family, putative (AFU_orthologue AFUA_5G01040)	01.20	secondary metabolism	Metabolism	6.4667e-26	2.2957e-23
ANIA_06451	Uncharacterized protein	01.20	secondary metabolism	Metabolism	6.4667e-26	2.2957e-23
ANIA_06477	MFS multidrug transporter, putative (AFU_orthologue AFUA_1G01930)	01.20	secondary metabolism	Metabolism	6.4667e-26	2.2957e-23
ANIA_06659	Short chain dehydrogenase (AtsC), putative (AFU_orthologue AFUA_3G00180)	01.20	secondary metabolism	Metabolism	6.4667e-26	2.2957e-23
ANIA_06784	DMATS type aromatic prenyltransferase, putative (JCVI)	01.20	secondary metabolism	Metabolism	6.4667e-26	2.2957e-23
ANIA_06787	Cytochrome P450, putative (Eurofung)	01.20	secondary metabolism	Metabolism	6.4667e-26	2.2957e-23
ANIA_06788	Putative Zn(II)2Cys6 transcription factor (Eurofung)	01.20	secondary metabolism	Metabolism	6.4667e-26	2.2957e-23
ANIA_06796	ThiJ/PfpI family protein (AFU_orthologue AFUA_5G01430)	01.20	secondary metabolism	Metabolism	6.4667e-26	2.2957e-23
ANIA_06871	MFS transporter, putative (AFU_orthologue AFUA_5G13160)	01.20	secondary metabolism	Metabolism	6.4667e-26	2.2957e-23
ANIA_06882	Carboxyvinyl-carboxyphosphonate phosphorylmutase (AFU_orthologue AFUA_2G00120)	01.20	secondary metabolism	Metabolism	6.4667e-26	2.2957e-23
ANIA_06945	O-methyltransferase, putative (AFU_orthologue AFUA_8G00390)	01.20	secondary metabolism	Metabolism	6.4667e-26	2.2957e-23
ANIA_07021	Putative uncharacterized protein	01.20	secondary metabolism	Metabolism	6.4667e-26	2.2957e-23
ANIA_07066	Cytochrome P450, putative (Eurofung)	01.20	secondary metabolism	Metabolism	6.4667e-26	2.2957e-23
ANIA_07075	Putative uncharacterized protein	01.20	secondary metabolism	Metabolism	6.4667e-26	2.2957e-23
ANIA_07119	Putative uncharacterized protein	01.20	secondary metabolism	Metabolism	6.4667e-26	2.2957e-23
ANIA_07230	Cellobiose dehydrogenase (AFU_orthologue; AFUA_2G17620)	01.20	secondary metabolism	Metabolism	6.4667e-26	2.2957e-23
ANIA_07267	Putative uncharacterized protein	01.20	secondary metabolism	Metabolism	6.4667e-26	2.2957e-23
ANIA_07268	Short chain dehydrogenase/reductase, putative (AFU_orthologue; AFUA_7G00840)	01.20	secondary metabolism	Metabolism	6.4667e-26	2.2957e-23
ANIA_07269	Putative uncharacterized protein	01.20	secondary metabolism	Metabolism	6.4667e-26	2.2957e-23
ANIA_07272	ABC transporter, putative (Eurofung)	01.20	secondary metabolism	Metabolism	6.4667e-26	2.2957e-23
ANIA_07274	FAD binding domain protein (AFU_orthologue; AFUA_6G12070)	01.20	secondary metabolism	Metabolism	6.4667e-26	2.2957e-23
ANIA_07383	Putative uncharacterized protein	01.20	secondary metabolism	Metabolism	6.4667e-26	2.2957e-23
ANIA_07385	Putative uncharacterized protein	01.20	secondary metabolism	Metabolism	6.4667e-26	2.2957e-23
ANIA_07392	Choline transporter, putative (Eurofung)	01.20	secondary metabolism	Metabolism	6.4667e-26	2.2957e-23
ANIA_07402	Glucoamylase (EC 3.2.1.3) (1,4-alpha-D-glucan glucohydrolase) (Glucan 1,4-alpha-glucosidase)	01.20	secondary metabolism	Metabolism	6.4667e-26	2.2957e-23
ANIA_07518	Putative uncharacterized protein	01.20	secondary metabolism	Metabolism	6.4667e-26	2.2957e-23
ANIA_07522	Cytochrome P450, putative (Eurofung)	01.20	secondary metabolism	Metabolism	6.4667e-26	2.2957e-23
ANIA_07641	Amine oxidase	01.20	secondary metabolism	Metabolism	6.4667e-26	2.2957e-23
ANIA_07663	D-mandelate dehydrogenase, putative (AFU_orthologue; AFUA_2G01280)	01.20	secondary metabolism	Metabolism	6.4667e-26	2.2957e-23
ANIA_07772	Cytochrome P450, putative (Eurofung)	01.20	secondary metabolism	Metabolism	6.4667e-26	2.2957e-23
ANIA_07832	Choline dehydrogenase, putative (AFU_orthologue; AFUA_5G00630)	01.20	secondary metabolism	Metabolism	6.4667e-26	2.2957e-23
ANIA_07893	Uncharacterized protein	01.20	secondary metabolism	Metabolism	6.4667e-26	2.2957e-23
ANIA_07898	Uncharacterized protein	01.20	secondary metabolism	Metabolism	6.4667e-26	2.2957e-23
ANIA_07919	Putative Zn(II)2Cys6 transcription factor (Eurofung)	01.20	secondary metabolism	Metabolism	6.4667e-26	2.2957e-23
ANIA_07932	Cytochrome P450, putative (Eurofung)	01.20	secondary metabolism	Metabolism	6.4667e-26	2.2957e-23
ANIA_07954	NADP(+) coupled glycerol dehydrogenase (Eurofung)	01.20	secondary metabolism	Metabolism	6.4667e-26	2.2957e-23
ANIA_07971	Putative Zn(II)2Cys6 transcription factor (Eurofung)	01.20	secondary metabolism	Metabolism	6.4667e-26	2.2957e-23
ANIA_07972	Uncharacterized protein	01.20	secondary metabolism	Metabolism	6.4667e-26	2.2957e-23
ANIA_08083	MFS multidrug transporter, putative (AFU_orthologue AFUA_5G01350)	01.20	secondary metabolism	Metabolism	6.4667e-26	2.2957e-23
ANIA_08095	MFS toxin efflux pump (AflT), putative (AFU_orthologue AFUA_1G12620)	01.20	secondary metabolism	Metabolism	6.4667e-26	2.2957e-23
ANIA_08150	ABC multidrug transporter (Eurofung)	01.20	secondary metabolism	Metabolism	6.4667e-26	2.2957e-23
ANIA_08155	Uncharacterized protein	01.20	secondary metabolism	Metabolism	6.4667e-26	2.2957e-23
ANIA_08309	Cytochrome P450, putative (Eurofung)	01.20	secondary metabolism	Metabolism	6.4667e-26	2.2957e-23
ANIA_08329	Aryl-alcohol dehydrogenase, putative (AFU_orthologue AFUA_4G00610)	01.20	secondary metabolism	Metabolism	6.4667e-26	2.2957e-23
ANIA_08340	Uncharacterized protein	01.20	secondary metabolism	Metabolism	6.4667e-26	2.2957e-23
ANIA_08347	Uncharacterized protein	01.20	secondary metabolism	Metabolism	6.4667e-26	2.2957e-23
ANIA_08351	Flavin-binding monooxygenase-like protein (AFU_orthologue AFUA_4G09220)	01.20	secondary metabolism	Metabolism	6.4667e-26	2.2957e-23
ANIA_08358	Cytochrome P450, putative (Eurofung)	01.20	secondary metabolism	Metabolism	6.4667e-26	2.2957e-23
ANIA_08365	MFS siderochrome iron transporter MirB (AFU_orthologue AFUA_3G03640)	01.20	secondary metabolism	Metabolism	6.4667e-26	2.2957e-23
ANIA_08366	Uncharacterized protein	01.20	secondary metabolism	Metabolism	6.4667e-26	2.2957e-23
ANIA_08408	Cytochrome P450 monooxygenase (Eurofung)	01.20	secondary metabolism	Metabolism	6.4667e-26	2.2957e-23
ANIA_08409	Enoyl reductase (Eurofung)	01.20	secondary metabolism	Metabolism	6.4667e-26	2.2957e-23
ANIA_08454	Amine oxidase	01.20	secondary metabolism	Metabolism	6.4667e-26	2.2957e-23
ANIA_08502	MFS transporter, putative (AFU_orthologue AFUA_3G01370)	01.20	secondary metabolism	Metabolism	6.4667e-26	2.2957e-23
ANIA_08507	Uncharacterized protein	01.20	secondary metabolism	Metabolism	6.4667e-26	2.2957e-23
ANIA_08526	Uncharacterized protein	01.20	secondary metabolism	Metabolism	6.4667e-26	2.2957e-23
ANIA_08540	NO ENTRY IN DB	01.20	secondary metabolism	Metabolism	6.4667e-26	2.2957e-23
ANIA_08547	Glucose-methanol-choline oxidoreductase (Eurofung)	01.20	secondary metabolism	Metabolism	6.4667e-26	2.2957e-23
ANIA_08593	Chlorohydrolase family protein, putative (AFU_orthologue AFUA_4G00460)	01.20	secondary metabolism	Metabolism	6.4667e-26	2.2957e-23
ANIA_08595	MFS transporter, putative (AFU_orthologue AFUA_1G17160)	01.20	secondary metabolism	Metabolism	6.4667e-26	2.2957e-23
ANIA_08656	Rieske 2Fe-2S family protein, putative (AFU_orthologue AFUA_8G06450)	01.20	secondary metabolism	Metabolism	6.4667e-26	2.2957e-23
ANIA_08657	Fructosyl amino acid oxidase, putative (AFU_orthologue AFUA_8G06440)	01.20	secondary metabolism	Metabolism	6.4667e-26	2.2957e-23
ANIA_08760	MFS transporter, putative (AFU_orthologue AFUA_6G13880)	01.20	secondary metabolism	Metabolism	6.4667e-26	2.2957e-23
ANIA_08777	NO ENTRY IN DB	01.20	secondary metabolism	Metabolism	6.4667e-26	2.2957e-23
ANIA_08894	Putative Zn(II)2Cys6 transcription factor (Eurofung)	01.20	secondary metabolism	Metabolism	6.4667e-26	2.2957e-23
ANIA_08921	Uncharacterized protein	01.20	secondary metabolism	Metabolism	6.4667e-26	2.2957e-23
ANIA_08952	Cytochrome P450, putative (Eurofung)	01.20	secondary metabolism	Metabolism	6.4667e-26	2.2957e-23
ANIA_08982	Hypothetical fructosyl amine:oxygen oxidoreductase (Eurofung)	01.20	secondary metabolism	Metabolism	6.4667e-26	2.2957e-23
ANIA_08983	MFS transporter, putative (AFU_orthologue AFUA_2G02040)	01.20	secondary metabolism	Metabolism	6.4667e-26	2.2957e-23
ANIA_09000	MFS transporter, putative (AFU_orthologue AFUA_3G14670)	01.20	secondary metabolism	Metabolism	6.4667e-26	2.2957e-23
ANIA_09005	Polyketide synthase, putative (JCVI)	01.20	secondary metabolism	Metabolism	6.4667e-26	2.2957e-23
ANIA_09007	Cytochrome P450, putative (Eurofung)	01.20	secondary metabolism	Metabolism	6.4667e-26	2.2957e-23
ANIA_09161	Uncharacterized protein	01.20	secondary metabolism	Metabolism	6.4667e-26	2.2957e-23
ANIA_09178	Uncharacterized protein	01.20	secondary metabolism	Metabolism	6.4667e-26	2.2957e-23
ANIA_09193	LaeA-like methyltransferase, putative (AFU_orthologue AFUA_2G04380)	01.20	secondary metabolism	Metabolism	6.4667e-26	2.2957e-23
ANIA_09299	Glutathione transferase (Eurofung)	01.20	secondary metabolism	Metabolism	6.4667e-26	2.2957e-23
ANIA_09316	MFS multidrug transporter, putative (AFU_orthologue AFUA_1G05010)	01.20	secondary metabolism	Metabolism	6.4667e-26	2.2957e-23
ANIA_09388	Uncharacterized protein	01.20	secondary metabolism	Metabolism	6.4667e-26	2.2957e-23
ANIA_10021	Toxin biosynthesis regulatory protein AflJ, putative (AFU_orthologue AFUA_4G14550)	01.20	secondary metabolism	Metabolism	6.4667e-26	2.2957e-23
ANIA_10384	C6 transcription factor, putative (AFU_orthologue AFUA_5G14530)	01.20	secondary metabolism	Metabolism	6.4667e-26	2.2957e-23
ANIA_10389	Cytochrome P450, putative (Eurofung)	01.20	secondary metabolism	Metabolism	6.4667e-26	2.2957e-23
ANIA_10402	FAD-binding oxidoreductase, putative (AFU_orthologue AFUA_3G03300)	01.20	secondary metabolism	Metabolism	6.4667e-26	2.2957e-23
ANIA_10582	FAD binding monooxygenase, putative (JCVI)	01.20	secondary metabolism	Metabolism	6.4667e-26	2.2957e-23
ANIA_10602	Aldehyde dehydrogenase family protein, putative (AFU_orthologue AFUA_3G03250)	01.20	secondary metabolism	Metabolism	6.4667e-26	2.2957e-23
ANIA_10887	Cytochrome P450, putative (Eurofung)	01.20	secondary metabolism	Metabolism	6.4667e-26	2.2957e-23
ANIA_11030	NADP(+) coupled glycerol dehydrogenase (Eurofung)	01.20	secondary metabolism	Metabolism	6.4667e-26	2.2957e-23
ANIA_11035	Uncharacterized protein	01.20	secondary metabolism	Metabolism	6.4667e-26	2.2957e-23
ANIA_11187	Uncharacterized protein	01.20	secondary metabolism	Metabolism	6.4667e-26	2.2957e-23
ANIA_11188	Oxidoreductase, 2OG-Fe(II) oxygenase family, putative (AFU_orthologue AFUA_4G00230)	01.20	secondary metabolism	Metabolism	6.4667e-26	2.2957e-23
ANIA_11189	Uncharacterized protein	01.20	secondary metabolism	Metabolism	6.4667e-26	2.2957e-23
ANIA_11207	Uncharacterized protein	01.20	secondary metabolism	Metabolism	6.4667e-26	2.2957e-23
ANIA_11217	MFS toxin efflux pump (AflT), putative (AFU_orthologue AFUA_1G12620)	01.20	secondary metabolism	Metabolism	6.4667e-26	2.2957e-23
ANIA_12314	Putative Zn(II)2Cys6 transcription factor (Eurofung)	01.20	secondary metabolism	Metabolism	6.4667e-26	2.2957e-23
ANIA_00009	Hypothetical N-methylhydantoinase (Eurofung)	1	METABOLISM	Metabolism	2.3298e-23	4.1354e-21
ANIA_00010	NO ENTRY IN DB	1	METABOLISM	Metabolism	2.3298e-23	4.1354e-21
ANIA_00011	NO ENTRY IN DB	1	METABOLISM	Metabolism	2.3298e-23	4.1354e-21
ANIA_00051	Uncharacterized protein	1	METABOLISM	Metabolism	2.3298e-23	4.1354e-21
ANIA_00052	Short chain dehydrogenase/reductase family (AFU_orthologue AFUA_5G12480)	1	METABOLISM	Metabolism	2.3298e-23	4.1354e-21
ANIA_00158	Quinone oxidoreductase, putative (AFU_orthologue AFUA_5G11430)	1	METABOLISM	Metabolism	2.3298e-23	4.1354e-21
ANIA_00216	Uncharacterized protein	1	METABOLISM	Metabolism	2.3298e-23	4.1354e-21
ANIA_00300	Asparaginase, aspartic hydroxamate res. (Eurofung)	1	METABOLISM	Metabolism	2.3298e-23	4.1354e-21
ANIA_00338	Cytochrome P450, putative (Eurofung)	1	METABOLISM	Metabolism	2.3298e-23	4.1354e-21
ANIA_00395	Inorganic pyrophosphatase (Eurofung)	1	METABOLISM	Metabolism	2.3298e-23	4.1354e-21
ANIA_00474	Uncharacterized protein	1	METABOLISM	Metabolism	2.3298e-23	4.1354e-21
ANIA_00517	Uncharacterized protein	1	METABOLISM	Metabolism	2.3298e-23	4.1354e-21
ANIA_00528	Uncharacterized protein	1	METABOLISM	Metabolism	2.3298e-23	4.1354e-21
ANIA_00529	Uncharacterized protein	1	METABOLISM	Metabolism	2.3298e-23	4.1354e-21
ANIA_00549	Uncharacterized protein	1	METABOLISM	Metabolism	2.3298e-23	4.1354e-21
ANIA_00554	NO ENTRY IN DB	1	METABOLISM	Metabolism	2.3298e-23	4.1354e-21
ANIA_00609	Acyl CoA synthetase (Eurofung)	1	METABOLISM	Metabolism	2.3298e-23	4.1354e-21
ANIA_00610	VIC potassium ion channel, beta subunit (Eurofung)	1	METABOLISM	Metabolism	2.3298e-23	4.1354e-21
ANIA_00660	Uracil transporter (Eurofung)	1	METABOLISM	Metabolism	2.3298e-23	4.1354e-21
ANIA_00886	NO ENTRY IN DB	1	METABOLISM	Metabolism	2.3298e-23	4.1354e-21
ANIA_00887	NO ENTRY IN DB	1	METABOLISM	Metabolism	2.3298e-23	4.1354e-21
ANIA_01031	MFS transporter, putative (AFU_orthologue AFUA_3G02720)	1	METABOLISM	Metabolism	2.3298e-23	4.1354e-21
ANIA_01032	Uncharacterized protein	1	METABOLISM	Metabolism	2.3298e-23	4.1354e-21
ANIA_01033	Uncharacterized protein	1	METABOLISM	Metabolism	2.3298e-23	4.1354e-21
ANIA_01034	Polyketide synthase, putative (JCVI)	1	METABOLISM	Metabolism	2.3298e-23	4.1354e-21
ANIA_01035	FAD binding domain protein (JCVI)	1	METABOLISM	Metabolism	2.3298e-23	4.1354e-21
ANIA_01136	NO ENTRY IN DB	1	METABOLISM	Metabolism	2.3298e-23	4.1354e-21
ANIA_01312	Uncharacterized protein	1	METABOLISM	Metabolism	2.3298e-23	4.1354e-21
ANIA_01332	Beta-1,3-exoglucosidase (Eurofung)	1	METABOLISM	Metabolism	2.3298e-23	4.1354e-21
ANIA_01429	Choline oxidase (CodA), putative (AFU_orthologue AFUA_8G04090)	1	METABOLISM	Metabolism	2.3298e-23	4.1354e-21
ANIA_01469	DnaJ domain protein (AFU_orthologue AFUA_8G04610)	1	METABOLISM	Metabolism	2.3298e-23	4.1354e-21
ANIA_01472	C4-dicarboxylate transporter/malic acid transport protein, putative (AFU_orthologue AFUA_8G04630)	1	METABOLISM	Metabolism	2.3298e-23	4.1354e-21
ANIA_01548	Oxidoreductase, short chain dehydrogenase/reductase family (AFU_orthologue AFUA_8G05590)	1	METABOLISM	Metabolism	2.3298e-23	4.1354e-21
ANIA_01577	MFS lactose permease, putative (AFU_orthologue AFUA_6G01860)	1	METABOLISM	Metabolism	2.3298e-23	4.1354e-21
ANIA_01583	Acetylornithine deacetylase, hypothetical (Eurofung)	1	METABOLISM	Metabolism	2.3298e-23	4.1354e-21
ANIA_01586	Amine oxidase	1	METABOLISM	Metabolism	2.3298e-23	4.1354e-21
ANIA_01600	Uncharacterized protein	1	METABOLISM	Metabolism	2.3298e-23	4.1354e-21
ANIA_01602	NO ENTRY IN DB	1	METABOLISM	Metabolism	2.3298e-23	4.1354e-21
ANIA_01612	Phosphate transporter (AFU_orthologue AFUA_4G09210)	1	METABOLISM	Metabolism	2.3298e-23	4.1354e-21
ANIA_01616	Uncharacterized protein	1	METABOLISM	Metabolism	2.3298e-23	4.1354e-21
ANIA_01617	Uncharacterized protein	1	METABOLISM	Metabolism	2.3298e-23	4.1354e-21
ANIA_01643	Lignostilbene dioxygenase, putative (AFU_orthologue AFUA_4G01500)	1	METABOLISM	Metabolism	2.3298e-23	4.1354e-21
ANIA_01677	Short chain dehydrogenase, putative (AFU_orthologue AFUA_4G08710)	1	METABOLISM	Metabolism	2.3298e-23	4.1354e-21
ANIA_01726	Uncharacterized protein	1	METABOLISM	Metabolism	2.3298e-23	4.1354e-21
ANIA_01733	NO ENTRY IN DB	1	METABOLISM	Metabolism	2.3298e-23	4.1354e-21
ANIA_01734	3-dehydroshikimate dehydratase, putative (AFU_orthologue AFUA_6G08740)	1	METABOLISM	Metabolism	2.3298e-23	4.1354e-21
ANIA_01787	Uncharacterized protein	1	METABOLISM	Metabolism	2.3298e-23	4.1354e-21
ANIA_01822	Oxidoreductase, short chain dehydrogenase/reductase family protein, putative (AFU_orthologue AFUA_3G09150)	1	METABOLISM	Metabolism	2.3298e-23	4.1354e-21
ANIA_01823	Uncharacterized protein	1	METABOLISM	Metabolism	2.3298e-23	4.1354e-21
ANIA_01825	Uncharacterized protein	1	METABOLISM	Metabolism	2.3298e-23	4.1354e-21
ANIA_01858	Uncharacterized protein	1	METABOLISM	Metabolism	2.3298e-23	4.1354e-21
ANIA_01895	NO ENTRY IN DB	1	METABOLISM	Metabolism	2.3298e-23	4.1354e-21
ANIA_01896	NO ENTRY IN DB	1	METABOLISM	Metabolism	2.3298e-23	4.1354e-21
ANIA_01897	NO ENTRY IN DB	1	METABOLISM	Metabolism	2.3298e-23	4.1354e-21
ANIA_01899	4-hydroxyphenylpyruvate dioxygenase	1	METABOLISM	Metabolism	2.3298e-23	4.1354e-21
ANIA_02040	Cytochrome P450, putative (Eurofung)	1	METABOLISM	Metabolism	2.3298e-23	4.1354e-21
ANIA_02118	Uncharacterized protein	1	METABOLISM	Metabolism	2.3298e-23	4.1354e-21
ANIA_02177	Short chain dehydrogenase/oxidoreductase, putative (AFU_orthologue AFUA_2G15740)	1	METABOLISM	Metabolism	2.3298e-23	4.1354e-21
ANIA_02201	Amino acid transporter (Eurofung)	1	METABOLISM	Metabolism	2.3298e-23	4.1354e-21
ANIA_02207	O-methyltransferase, putative (AFU_orthologue AFUA_5G06990)	1	METABOLISM	Metabolism	2.3298e-23	4.1354e-21
ANIA_02351	Zinc-containing alcohol dehydrogenase, putative (AFU_orthologue AFUA_7G06260)	1	METABOLISM	Metabolism	2.3298e-23	4.1354e-21
ANIA_02358	Uncharacterized protein	1	METABOLISM	Metabolism	2.3298e-23	4.1354e-21
ANIA_02375	Putative Zn(II)2Cys6 transcription factor (Eurofung)	1	METABOLISM	Metabolism	2.3298e-23	4.1354e-21
ANIA_02393	Short chain oxidoreductase/dehydrogenase, putative (AFU_orthologue AFUA_1G01770)	1	METABOLISM	Metabolism	2.3298e-23	4.1354e-21
ANIA_02469	Short chain dehydrogenase, putative (AFU_orthologue AFUA_5G01530)	1	METABOLISM	Metabolism	2.3298e-23	4.1354e-21
ANIA_02472	Protein phosphatase, putative (AFU_orthologue AFUA_5G13740)	1	METABOLISM	Metabolism	2.3298e-23	4.1354e-21
ANIA_02547	Polyketide synthase, putative (Eurofung)	1	METABOLISM	Metabolism	2.3298e-23	4.1354e-21
ANIA_02558	Flavin-binding monooxygenase, putative (AFU_orthologue AFUA_3G15050)	1	METABOLISM	Metabolism	2.3298e-23	4.1354e-21
ANIA_02569	NO ENTRY IN DB	1	METABOLISM	Metabolism	2.3298e-23	4.1354e-21
ANIA_02575	Uncharacterized protein	1	METABOLISM	Metabolism	2.3298e-23	4.1354e-21
ANIA_02593	Salicylate hydroxylase, putative (AFU_orthologue AFUA_3G01600)	1	METABOLISM	Metabolism	2.3298e-23	4.1354e-21
ANIA_02601	MFS maltose transporter, putative (AFU_orthologue AFUA_4G00150)	1	METABOLISM	Metabolism	2.3298e-23	4.1354e-21
ANIA_02609	Uncharacterized protein	1	METABOLISM	Metabolism	2.3298e-23	4.1354e-21
ANIA_02638	Uncharacterized protein	1	METABOLISM	Metabolism	2.3298e-23	4.1354e-21
ANIA_02674	AMP-binding enzyme, putative (AFU_orthologue AFUA_5G14270)	1	METABOLISM	Metabolism	2.3298e-23	4.1354e-21
ANIA_02675	MFS multidrug transporter, putative (AFU_orthologue AFUA_3G01120)	1	METABOLISM	Metabolism	2.3298e-23	4.1354e-21
ANIA_02697	Uncharacterized protein	1	METABOLISM	Metabolism	2.3298e-23	4.1354e-21
ANIA_02717	RNA-directed RNA polymerase (Sad-1), putative (AFU_orthologue AFUA_3G06790)	1	METABOLISM	Metabolism	2.3298e-23	4.1354e-21
ANIA_02794	Uncharacterized protein	1	METABOLISM	Metabolism	2.3298e-23	4.1354e-21
ANIA_02814	MFS lactose permease, putative (AFU_orthologue AFUA_1G17310)	1	METABOLISM	Metabolism	2.3298e-23	4.1354e-21
ANIA_02901	NO ENTRY IN DB	1	METABOLISM	Metabolism	2.3298e-23	4.1354e-21
ANIA_03046	Endoglucanase, putative (AFU_orthologue AFUA_2G14540)	1	METABOLISM	Metabolism	2.3298e-23	4.1354e-21
ANIA_03199	MFS monosaccharide transporter, putative (AFU_orthologue AFUA_5G14540)	1	METABOLISM	Metabolism	2.3298e-23	4.1354e-21
ANIA_03201	Beta-galactosidase (Eurofung)	1	METABOLISM	Metabolism	2.3298e-23	4.1354e-21
ANIA_03205	Aldehyde dehydrogenase, putative (AFU_orthologue AFUA_4G02830)	1	METABOLISM	Metabolism	2.3298e-23	4.1354e-21
ANIA_03206	Uncharacterized protein	1	METABOLISM	Metabolism	2.3298e-23	4.1354e-21
ANIA_03226	Uncharacterized protein	1	METABOLISM	Metabolism	2.3298e-23	4.1354e-21
ANIA_03234	Uncharacterized protein	1	METABOLISM	Metabolism	2.3298e-23	4.1354e-21
ANIA_03237	Uncharacterized protein	1	METABOLISM	Metabolism	2.3298e-23	4.1354e-21
ANIA_03255	Glutathione transferase 1 (Eurofung)	1	METABOLISM	Metabolism	2.3298e-23	4.1354e-21
ANIA_03256	Cytochrome P450, putative (Eurofung)	1	METABOLISM	Metabolism	2.3298e-23	4.1354e-21
ANIA_03264	MFS multidrug transporter, putative (AFU_orthologue AFUA_6G03320)	1	METABOLISM	Metabolism	2.3298e-23	4.1354e-21
ANIA_03275	Cytochrome P450, putative (Eurofung)	1	METABOLISM	Metabolism	2.3298e-23	4.1354e-21
ANIA_03287	Amino acid transporter (Eurofung)	1	METABOLISM	Metabolism	2.3298e-23	4.1354e-21
ANIA_03329	ABC multidrug transporter (Eurofung)	1	METABOLISM	Metabolism	2.3298e-23	4.1354e-21
ANIA_03352	Uracil transporter, putative (Eurofung)	1	METABOLISM	Metabolism	2.3298e-23	4.1354e-21
ANIA_03381	Uncharacterized protein	1	METABOLISM	Metabolism	2.3298e-23	4.1354e-21
ANIA_03388	Alpha-amylase (EC 3.2.1.1)	1	METABOLISM	Metabolism	2.3298e-23	4.1354e-21
ANIA_03414	Aldo-keto reductase (YakC), putative (AFU_orthologue AFUA_8G01560)	1	METABOLISM	Metabolism	2.3298e-23	4.1354e-21
ANIA_03504	Alpha-glucosidase, putative (AFU_orthologue AFUA_1G06560)	1	METABOLISM	Metabolism	2.3298e-23	4.1354e-21
ANIA_03570	Uncharacterized protein	1	METABOLISM	Metabolism	2.3298e-23	4.1354e-21
ANIA_03613	NO ENTRY IN DB	1	METABOLISM	Metabolism	2.3298e-23	4.1354e-21
ANIA_03639	Uncharacterized protein	1	METABOLISM	Metabolism	2.3298e-23	4.1354e-21
ANIA_03701	Uncharacterized protein	1	METABOLISM	Metabolism	2.3298e-23	4.1354e-21
ANIA_03880	Uncharacterized protein	1	METABOLISM	Metabolism	2.3298e-23	4.1354e-21
ANIA_03952	ABC multidrug transporter (Eurofung)	1	METABOLISM	Metabolism	2.3298e-23	4.1354e-21
ANIA_03995	Uncharacterized protein	1	METABOLISM	Metabolism	2.3298e-23	4.1354e-21
ANIA_03996	Uncharacterized protein	1	METABOLISM	Metabolism	2.3298e-23	4.1354e-21
ANIA_04008	Hypothetical O-methyltransferase (Eurofung)	1	METABOLISM	Metabolism	2.3298e-23	4.1354e-21
ANIA_04124	GABA transporter, putative (Eurofung)	1	METABOLISM	Metabolism	2.3298e-23	4.1354e-21
ANIA_04336	L-arabinitol 4-dehydrogenase (AFU_orthologue AFUA_1G11020)	1	METABOLISM	Metabolism	2.3298e-23	4.1354e-21
ANIA_04372	NO ENTRY IN DB	1	METABOLISM	Metabolism	2.3298e-23	4.1354e-21
ANIA_04809	Glutaminase A [Source:UniProtKB/TrEMBLAcc:Q9UVX8]	1	METABOLISM	Metabolism	2.3298e-23	4.1354e-21
ANIA_04829	Aldehyde reductase I (ARI), putative (AFU_orthologue AFUA_3G09190)	1	METABOLISM	Metabolism	2.3298e-23	4.1354e-21
ANIA_04857	ABC1 domain protein (AFU_orthologue AFUA_3G07620)	1	METABOLISM	Metabolism	2.3298e-23	4.1354e-21
ANIA_05007	Class II aldolase/adducin domain protein (AFU_orthologue AFUA_3G09800)	1	METABOLISM	Metabolism	2.3298e-23	4.1354e-21
ANIA_05032	Uncharacterized protein	1	METABOLISM	Metabolism	2.3298e-23	4.1354e-21
ANIA_05067	MFS sugar transporter, putative (AFU_orthologue AFUA_5G02840)	1	METABOLISM	Metabolism	2.3298e-23	4.1354e-21
ANIA_05069	Integral membrane protein, putative (AFU_orthologue AFUA_5G02860)	1	METABOLISM	Metabolism	2.3298e-23	4.1354e-21
ANIA_05091	Uncharacterized protein	1	METABOLISM	Metabolism	2.3298e-23	4.1354e-21
ANIA_05257	Uncharacterized protein	1	METABOLISM	Metabolism	2.3298e-23	4.1354e-21
ANIA_05258	Uncharacterized protein	1	METABOLISM	Metabolism	2.3298e-23	4.1354e-21
ANIA_05260	Uncharacterized protein	1	METABOLISM	Metabolism	2.3298e-23	4.1354e-21
ANIA_05311	Tyrosinase, putative (AFU_orthologue AFUA_3G01070)	1	METABOLISM	Metabolism	2.3298e-23	4.1354e-21
ANIA_05327	Uncharacterized protein	1	METABOLISM	Metabolism	2.3298e-23	4.1354e-21
ANIA_05378	Siderochrome-iron transporter Sit1, putative (AFU_orthologue AFUA_7G06060)	1	METABOLISM	Metabolism	2.3298e-23	4.1354e-21
ANIA_05397	Uncharacterized protein	1	METABOLISM	Metabolism	2.3298e-23	4.1354e-21
ANIA_05421	Steroid monooxygenase (CpmA), putative (AFU_orthologue AFUA_5G07490)	1	METABOLISM	Metabolism	2.3298e-23	4.1354e-21
ANIA_05463	Uncharacterized protein	1	METABOLISM	Metabolism	2.3298e-23	4.1354e-21
ANIA_05542	Uncharacterized protein	1	METABOLISM	Metabolism	2.3298e-23	4.1354e-21
ANIA_05543	Uncharacterized protein	1	METABOLISM	Metabolism	2.3298e-23	4.1354e-21
ANIA_05553	Cytochrome P450, putative (Eurofung)	1	METABOLISM	Metabolism	2.3298e-23	4.1354e-21
ANIA_05559	MFS multidrug transporter, putative (AFU_orthologue AFUA_4G11780)	1	METABOLISM	Metabolism	2.3298e-23	4.1354e-21
ANIA_05581	Sucrase/ferredoxin-like family protein, putative (AFU_orthologue AFUA_4G11477)	1	METABOLISM	Metabolism	2.3298e-23	4.1354e-21
ANIA_05842	Uncharacterized protein	1	METABOLISM	Metabolism	2.3298e-23	4.1354e-21
ANIA_05943	Uncharacterized protein	1	METABOLISM	Metabolism	2.3298e-23	4.1354e-21
ANIA_05944	Uncharacterized protein	1	METABOLISM	Metabolism	2.3298e-23	4.1354e-21
ANIA_05968	Amino acid transporter (Eurofung)	1	METABOLISM	Metabolism	2.3298e-23	4.1354e-21
ANIA_05976	NO ENTRY IN DB	1	METABOLISM	Metabolism	2.3298e-23	4.1354e-21
ANIA_06029	Uncharacterized protein	1	METABOLISM	Metabolism	2.3298e-23	4.1354e-21
ANIA_06075	Phenylalanine ammonia-lyase (EC 4.3.1.24)	1	METABOLISM	Metabolism	2.3298e-23	4.1354e-21
ANIA_06096	Uncharacterized protein	1	METABOLISM	Metabolism	2.3298e-23	4.1354e-21
ANIA_06236	Putative siderophore synthetase (Eurofung)	1	METABOLISM	Metabolism	2.3298e-23	4.1354e-21
ANIA_06238	MFS siderophore iron transporter, putative (AFU_orthologue AFUA_3G03440)	1	METABOLISM	Metabolism	2.3298e-23	4.1354e-21
ANIA_06400	FRE family ferric-chelate reductase, putative (AFU_orthologue AFUA_1G17270)	1	METABOLISM	Metabolism	2.3298e-23	4.1354e-21
ANIA_06403	Uncharacterized protein	1	METABOLISM	Metabolism	2.3298e-23	4.1354e-21
ANIA_06428	Uncharacterized protein	1	METABOLISM	Metabolism	2.3298e-23	4.1354e-21
ANIA_06429	Uncharacterized protein	1	METABOLISM	Metabolism	2.3298e-23	4.1354e-21
ANIA_06430	Putative Zn(II)2Cys6 transcription factor (Eurofung)	1	METABOLISM	Metabolism	2.3298e-23	4.1354e-21
ANIA_06432	Uncharacterized protein	1	METABOLISM	Metabolism	2.3298e-23	4.1354e-21
ANIA_06436	ABC multidrug transporter (Eurofung)	1	METABOLISM	Metabolism	2.3298e-23	4.1354e-21
ANIA_06450	Oxidoreductase, short-chain dehydrogenase/reductase family, putative (AFU_orthologue AFUA_5G01040)	1	METABOLISM	Metabolism	2.3298e-23	4.1354e-21
ANIA_06451	Uncharacterized protein	1	METABOLISM	Metabolism	2.3298e-23	4.1354e-21
ANIA_06470	Lysozyme (EC 3.2.1.17)	1	METABOLISM	Metabolism	2.3298e-23	4.1354e-21
ANIA_06477	MFS multidrug transporter, putative (AFU_orthologue AFUA_1G01930)	1	METABOLISM	Metabolism	2.3298e-23	4.1354e-21
ANIA_06656	NO ENTRY IN DB	1	METABOLISM	Metabolism	2.3298e-23	4.1354e-21
ANIA_06659	Short chain dehydrogenase (AtsC), putative (AFU_orthologue AFUA_3G00180)	1	METABOLISM	Metabolism	2.3298e-23	4.1354e-21
ANIA_06739	Alpha-ketoglutarate-dependent taurine dioxygenase (AFU_orthologue AFUA_7G06030)	1	METABOLISM	Metabolism	2.3298e-23	4.1354e-21
ANIA_06755	Acyl-CoA dehydrogenase, putative (AFU_orthologue AFUA_5G09980)	1	METABOLISM	Metabolism	2.3298e-23	4.1354e-21
ANIA_06761	Acyl-CoA dehydrogenase, putative (AFU_orthologue AFUA_7G06510)	1	METABOLISM	Metabolism	2.3298e-23	4.1354e-21
ANIA_06772	Uncharacterized protein	1	METABOLISM	Metabolism	2.3298e-23	4.1354e-21
ANIA_06784	DMATS type aromatic prenyltransferase, putative (JCVI)	1	METABOLISM	Metabolism	2.3298e-23	4.1354e-21
ANIA_06785	CRAL/TRIO domain protein (AFU_orthologue AFUA_7G06760)	1	METABOLISM	Metabolism	2.3298e-23	4.1354e-21
ANIA_06787	Cytochrome P450, putative (Eurofung)	1	METABOLISM	Metabolism	2.3298e-23	4.1354e-21
ANIA_06788	Putative Zn(II)2Cys6 transcription factor (Eurofung)	1	METABOLISM	Metabolism	2.3298e-23	4.1354e-21
ANIA_06792	Glycerol-3-phosphate dehydrogenase (Eurofung)	1	METABOLISM	Metabolism	2.3298e-23	4.1354e-21
ANIA_06796	ThiJ/PfpI family protein (AFU_orthologue AFUA_5G01430)	1	METABOLISM	Metabolism	2.3298e-23	4.1354e-21
ANIA_06808	Uncharacterized protein	1	METABOLISM	Metabolism	2.3298e-23	4.1354e-21
ANIA_06871	MFS transporter, putative (AFU_orthologue AFUA_5G13160)	1	METABOLISM	Metabolism	2.3298e-23	4.1354e-21
ANIA_06882	Carboxyvinyl-carboxyphosphonate phosphorylmutase (AFU_orthologue AFUA_2G00120)	1	METABOLISM	Metabolism	2.3298e-23	4.1354e-21
ANIA_06930	Uncharacterized protein	1	METABOLISM	Metabolism	2.3298e-23	4.1354e-21
ANIA_06945	O-methyltransferase, putative (AFU_orthologue AFUA_8G00390)	1	METABOLISM	Metabolism	2.3298e-23	4.1354e-21
ANIA_07021	Putative uncharacterized protein	1	METABOLISM	Metabolism	2.3298e-23	4.1354e-21
ANIA_07066	Cytochrome P450, putative (Eurofung)	1	METABOLISM	Metabolism	2.3298e-23	4.1354e-21
ANIA_07075	Putative uncharacterized protein	1	METABOLISM	Metabolism	2.3298e-23	4.1354e-21
ANIA_07119	Putative uncharacterized protein	1	METABOLISM	Metabolism	2.3298e-23	4.1354e-21
ANIA_07156	NAD binding Rossmann fold oxidoreductase, putative (AFU_orthologue; AFUA_4G00560)	1	METABOLISM	Metabolism	2.3298e-23	4.1354e-21
ANIA_07159	Hypothetical tripeptidyl-peptidase (Eurofung)	1	METABOLISM	Metabolism	2.3298e-23	4.1354e-21
ANIA_07162	Putative uncharacterized protein	1	METABOLISM	Metabolism	2.3298e-23	4.1354e-21
ANIA_07230	Cellobiose dehydrogenase (AFU_orthologue; AFUA_2G17620)	1	METABOLISM	Metabolism	2.3298e-23	4.1354e-21
ANIA_07267	Putative uncharacterized protein	1	METABOLISM	Metabolism	2.3298e-23	4.1354e-21
ANIA_07268	Short chain dehydrogenase/reductase, putative (AFU_orthologue; AFUA_7G00840)	1	METABOLISM	Metabolism	2.3298e-23	4.1354e-21
ANIA_07269	Putative uncharacterized protein	1	METABOLISM	Metabolism	2.3298e-23	4.1354e-21
ANIA_07272	ABC transporter, putative (Eurofung)	1	METABOLISM	Metabolism	2.3298e-23	4.1354e-21
ANIA_07274	FAD binding domain protein (AFU_orthologue; AFUA_6G12070)	1	METABOLISM	Metabolism	2.3298e-23	4.1354e-21
ANIA_07379	Putative Zn(II)2Cys6 transcription factor (Eurofung)	1	METABOLISM	Metabolism	2.3298e-23	4.1354e-21
ANIA_07383	Putative uncharacterized protein	1	METABOLISM	Metabolism	2.3298e-23	4.1354e-21
ANIA_07385	Putative uncharacterized protein	1	METABOLISM	Metabolism	2.3298e-23	4.1354e-21
ANIA_07392	Choline transporter, putative (Eurofung)	1	METABOLISM	Metabolism	2.3298e-23	4.1354e-21
ANIA_07402	Glucoamylase (EC 3.2.1.3) (1,4-alpha-D-glucan glucohydrolase) (Glucan 1,4-alpha-glucosidase)	1	METABOLISM	Metabolism	2.3298e-23	4.1354e-21
ANIA_07518	Putative uncharacterized protein	1	METABOLISM	Metabolism	2.3298e-23	4.1354e-21
ANIA_07521	Carboxylesterase, putative (AFU_orthologue; AFUA_3G09230)	1	METABOLISM	Metabolism	2.3298e-23	4.1354e-21
ANIA_07522	Cytochrome P450, putative (Eurofung)	1	METABOLISM	Metabolism	2.3298e-23	4.1354e-21
ANIA_07597	Oligopeptide transporter family (Eurofung)	1	METABOLISM	Metabolism	2.3298e-23	4.1354e-21
ANIA_07641	Amine oxidase	1	METABOLISM	Metabolism	2.3298e-23	4.1354e-21
ANIA_07663	D-mandelate dehydrogenase, putative (AFU_orthologue; AFUA_2G01280)	1	METABOLISM	Metabolism	2.3298e-23	4.1354e-21
ANIA_07772	Cytochrome P450, putative (Eurofung)	1	METABOLISM	Metabolism	2.3298e-23	4.1354e-21
ANIA_07773	Cytochrome P450, putative (Eurofung)	1	METABOLISM	Metabolism	2.3298e-23	4.1354e-21
ANIA_07832	Choline dehydrogenase, putative (AFU_orthologue; AFUA_5G00630)	1	METABOLISM	Metabolism	2.3298e-23	4.1354e-21
ANIA_07886	Uncharacterized protein	1	METABOLISM	Metabolism	2.3298e-23	4.1354e-21
ANIA_07891	Uncharacterized protein	1	METABOLISM	Metabolism	2.3298e-23	4.1354e-21
ANIA_07893	Uncharacterized protein	1	METABOLISM	Metabolism	2.3298e-23	4.1354e-21
ANIA_07898	Uncharacterized protein	1	METABOLISM	Metabolism	2.3298e-23	4.1354e-21
ANIA_07919	Putative Zn(II)2Cys6 transcription factor (Eurofung)	1	METABOLISM	Metabolism	2.3298e-23	4.1354e-21
ANIA_07921	Putative Zn(II)2Cys6 transcription factor (Eurofung)	1	METABOLISM	Metabolism	2.3298e-23	4.1354e-21
ANIA_07932	Cytochrome P450, putative (Eurofung)	1	METABOLISM	Metabolism	2.3298e-23	4.1354e-21
ANIA_07948	Uncharacterized protein	1	METABOLISM	Metabolism	2.3298e-23	4.1354e-21
ANIA_07952	Uncharacterized protein	1	METABOLISM	Metabolism	2.3298e-23	4.1354e-21
ANIA_07954	NADP(+) coupled glycerol dehydrogenase (Eurofung)	1	METABOLISM	Metabolism	2.3298e-23	4.1354e-21
ANIA_07955	Hypothetical transporter, cytosine/purines, uracil, thiamine, allantoin family (Eurofung)	1	METABOLISM	Metabolism	2.3298e-23	4.1354e-21
ANIA_07967	Nucleoside transporter, putative (AFU_orthologue AFUA_2G04690)	1	METABOLISM	Metabolism	2.3298e-23	4.1354e-21
ANIA_07971	Putative Zn(II)2Cys6 transcription factor (Eurofung)	1	METABOLISM	Metabolism	2.3298e-23	4.1354e-21
ANIA_07972	Uncharacterized protein	1	METABOLISM	Metabolism	2.3298e-23	4.1354e-21
ANIA_07999	Uncharacterized protein	1	METABOLISM	Metabolism	2.3298e-23	4.1354e-21
ANIA_08083	MFS multidrug transporter, putative (AFU_orthologue AFUA_5G01350)	1	METABOLISM	Metabolism	2.3298e-23	4.1354e-21
ANIA_08095	MFS toxin efflux pump (AflT), putative (AFU_orthologue AFUA_1G12620)	1	METABOLISM	Metabolism	2.3298e-23	4.1354e-21
ANIA_08099	Oxalate decarboxylase, putative (AFU_orthologue AFUA_2G14610)	1	METABOLISM	Metabolism	2.3298e-23	4.1354e-21
ANIA_08108	Fumarylacetoacetate hydrolase family protein (AFU_orthologue AFUA_7G05160)	1	METABOLISM	Metabolism	2.3298e-23	4.1354e-21
ANIA_08113	Uncharacterized protein	1	METABOLISM	Metabolism	2.3298e-23	4.1354e-21
ANIA_08150	ABC multidrug transporter (Eurofung)	1	METABOLISM	Metabolism	2.3298e-23	4.1354e-21
ANIA_08154	Uncharacterized protein	1	METABOLISM	Metabolism	2.3298e-23	4.1354e-21
ANIA_08155	Uncharacterized protein	1	METABOLISM	Metabolism	2.3298e-23	4.1354e-21
ANIA_08309	Cytochrome P450, putative (Eurofung)	1	METABOLISM	Metabolism	2.3298e-23	4.1354e-21
ANIA_08327	NO ENTRY IN DB	1	METABOLISM	Metabolism	2.3298e-23	4.1354e-21
ANIA_08329	Aryl-alcohol dehydrogenase, putative (AFU_orthologue AFUA_4G00610)	1	METABOLISM	Metabolism	2.3298e-23	4.1354e-21
ANIA_08340	Uncharacterized protein	1	METABOLISM	Metabolism	2.3298e-23	4.1354e-21
ANIA_08347	Uncharacterized protein	1	METABOLISM	Metabolism	2.3298e-23	4.1354e-21
ANIA_08351	Flavin-binding monooxygenase-like protein (AFU_orthologue AFUA_4G09220)	1	METABOLISM	Metabolism	2.3298e-23	4.1354e-21
ANIA_08354	NmrA-like family protein (AFU_orthologue AFUA_6G00230)	1	METABOLISM	Metabolism	2.3298e-23	4.1354e-21
ANIA_08358	Cytochrome P450, putative (Eurofung)	1	METABOLISM	Metabolism	2.3298e-23	4.1354e-21
ANIA_08365	MFS siderochrome iron transporter MirB (AFU_orthologue AFUA_3G03640)	1	METABOLISM	Metabolism	2.3298e-23	4.1354e-21
ANIA_08366	Uncharacterized protein	1	METABOLISM	Metabolism	2.3298e-23	4.1354e-21
ANIA_08408	Cytochrome P450 monooxygenase (Eurofung)	1	METABOLISM	Metabolism	2.3298e-23	4.1354e-21
ANIA_08409	Enoyl reductase (Eurofung)	1	METABOLISM	Metabolism	2.3298e-23	4.1354e-21
ANIA_08410	FAD-dependent monooxygenase (Eurofung)	1	METABOLISM	Metabolism	2.3298e-23	4.1354e-21
ANIA_08416	Uncharacterized protein	1	METABOLISM	Metabolism	2.3298e-23	4.1354e-21
ANIA_08438	Cytochrome P450, putative (Eurofung)	1	METABOLISM	Metabolism	2.3298e-23	4.1354e-21
ANIA_08453	NO ENTRY IN DB	1	METABOLISM	Metabolism	2.3298e-23	4.1354e-21
ANIA_08454	Amine oxidase	1	METABOLISM	Metabolism	2.3298e-23	4.1354e-21
ANIA_08477	Xylosidase : arabinofuranosidase (AFU_orthologue AFUA_2G13190)	1	METABOLISM	Metabolism	2.3298e-23	4.1354e-21
ANIA_08489	ATP-binding cassette multidrug transporter [Source:UniProtKB/TrEMBLAcc:P78577]	1	METABOLISM	Metabolism	2.3298e-23	4.1354e-21
ANIA_08502	MFS transporter, putative (AFU_orthologue AFUA_3G01370)	1	METABOLISM	Metabolism	2.3298e-23	4.1354e-21
ANIA_08507	Uncharacterized protein	1	METABOLISM	Metabolism	2.3298e-23	4.1354e-21
ANIA_08526	Uncharacterized protein	1	METABOLISM	Metabolism	2.3298e-23	4.1354e-21
ANIA_08538	Amino acid transporter (Eurofung)	1	METABOLISM	Metabolism	2.3298e-23	4.1354e-21
ANIA_08540	NO ENTRY IN DB	1	METABOLISM	Metabolism	2.3298e-23	4.1354e-21
ANIA_08547	Glucose-methanol-choline oxidoreductase (Eurofung)	1	METABOLISM	Metabolism	2.3298e-23	4.1354e-21
ANIA_08559	Uncharacterized protein	1	METABOLISM	Metabolism	2.3298e-23	4.1354e-21
ANIA_08593	Chlorohydrolase family protein, putative (AFU_orthologue AFUA_4G00460)	1	METABOLISM	Metabolism	2.3298e-23	4.1354e-21
ANIA_08595	MFS transporter, putative (AFU_orthologue AFUA_1G17160)	1	METABOLISM	Metabolism	2.3298e-23	4.1354e-21
ANIA_08619	Uncharacterized protein	1	METABOLISM	Metabolism	2.3298e-23	4.1354e-21
ANIA_08653	Glutamyl-tRNA(Gln) amidotransferase, subunit A (AFU_orthologue AFUA_7G06800)	1	METABOLISM	Metabolism	2.3298e-23	4.1354e-21
ANIA_08656	Rieske 2Fe-2S family protein, putative (AFU_orthologue AFUA_8G06450)	1	METABOLISM	Metabolism	2.3298e-23	4.1354e-21
ANIA_08657	Fructosyl amino acid oxidase, putative (AFU_orthologue AFUA_8G06440)	1	METABOLISM	Metabolism	2.3298e-23	4.1354e-21
ANIA_08760	MFS transporter, putative (AFU_orthologue AFUA_6G13880)	1	METABOLISM	Metabolism	2.3298e-23	4.1354e-21
ANIA_08777	NO ENTRY IN DB	1	METABOLISM	Metabolism	2.3298e-23	4.1354e-21
ANIA_08894	Putative Zn(II)2Cys6 transcription factor (Eurofung)	1	METABOLISM	Metabolism	2.3298e-23	4.1354e-21
ANIA_08919	Cytochrome P450, putative (Eurofung)	1	METABOLISM	Metabolism	2.3298e-23	4.1354e-21
ANIA_08921	Uncharacterized protein	1	METABOLISM	Metabolism	2.3298e-23	4.1354e-21
ANIA_08952	Cytochrome P450, putative (Eurofung)	1	METABOLISM	Metabolism	2.3298e-23	4.1354e-21
ANIA_08953	Uncharacterized protein	1	METABOLISM	Metabolism	2.3298e-23	4.1354e-21
ANIA_08970	Oxidoreductase CipA-like, putative (AFU_orthologue AFUA_1G12460)	1	METABOLISM	Metabolism	2.3298e-23	4.1354e-21
ANIA_08982	Hypothetical fructosyl amine:oxygen oxidoreductase (Eurofung)	1	METABOLISM	Metabolism	2.3298e-23	4.1354e-21
ANIA_08983	MFS transporter, putative (AFU_orthologue AFUA_2G02040)	1	METABOLISM	Metabolism	2.3298e-23	4.1354e-21
ANIA_09000	MFS transporter, putative (AFU_orthologue AFUA_3G14670)	1	METABOLISM	Metabolism	2.3298e-23	4.1354e-21
ANIA_09005	Polyketide synthase, putative (JCVI)	1	METABOLISM	Metabolism	2.3298e-23	4.1354e-21
ANIA_09007	Cytochrome P450, putative (Eurofung)	1	METABOLISM	Metabolism	2.3298e-23	4.1354e-21
ANIA_09041	Uncharacterized protein	1	METABOLISM	Metabolism	2.3298e-23	4.1354e-21
ANIA_09051	Uncharacterized protein	1	METABOLISM	Metabolism	2.3298e-23	4.1354e-21
ANIA_09127	Short-chain oxidoreductase, putative (AFU_orthologue AFUA_1G13950)	1	METABOLISM	Metabolism	2.3298e-23	4.1354e-21
ANIA_09158	Short chain dehydrogenase, putative (AFU_orthologue AFUA_4G01040)	1	METABOLISM	Metabolism	2.3298e-23	4.1354e-21
ANIA_09161	Uncharacterized protein	1	METABOLISM	Metabolism	2.3298e-23	4.1354e-21
ANIA_09178	Uncharacterized protein	1	METABOLISM	Metabolism	2.3298e-23	4.1354e-21
ANIA_09179	Pyridoxal reductase (AKR8), putative (AFU_orthologue AFUA_1G10270)	1	METABOLISM	Metabolism	2.3298e-23	4.1354e-21
ANIA_09181	Oxidoreductase CipA-like, putative (AFU_orthologue AFUA_1G12460)	1	METABOLISM	Metabolism	2.3298e-23	4.1354e-21
ANIA_09186	Putative acid phosphatase [Source:UniProtKB/TrEMBLAcc:Q92200]	1	METABOLISM	Metabolism	2.3298e-23	4.1354e-21
ANIA_09193	LaeA-like methyltransferase, putative (AFU_orthologue AFUA_2G04380)	1	METABOLISM	Metabolism	2.3298e-23	4.1354e-21
ANIA_09284	Uncharacterized protein	1	METABOLISM	Metabolism	2.3298e-23	4.1354e-21
ANIA_09295	Uncharacterized protein	1	METABOLISM	Metabolism	2.3298e-23	4.1354e-21
ANIA_09299	Glutathione transferase (Eurofung)	1	METABOLISM	Metabolism	2.3298e-23	4.1354e-21
ANIA_09316	MFS multidrug transporter, putative (AFU_orthologue AFUA_1G05010)	1	METABOLISM	Metabolism	2.3298e-23	4.1354e-21
ANIA_09332	Uncharacterized protein	1	METABOLISM	Metabolism	2.3298e-23	4.1354e-21
ANIA_09365	NO ENTRY IN DB	1	METABOLISM	Metabolism	2.3298e-23	4.1354e-21
ANIA_09378	Uncharacterized protein	1	METABOLISM	Metabolism	2.3298e-23	4.1354e-21
ANIA_09380	Uncharacterized protein	1	METABOLISM	Metabolism	2.3298e-23	4.1354e-21
ANIA_09388	Uncharacterized protein	1	METABOLISM	Metabolism	2.3298e-23	4.1354e-21
ANIA_09457	Uncharacterized protein	1	METABOLISM	Metabolism	2.3298e-23	4.1354e-21
ANIA_09458	Putative Zn(II)2Cys6 transcription factor (Eurofung)	1	METABOLISM	Metabolism	2.3298e-23	4.1354e-21
ANIA_09524	Endo-1,4-beta-glucanase, putative (AFU_orthologue AFUA_3G03870)	1	METABOLISM	Metabolism	2.3298e-23	4.1354e-21
ANIA_10004	NO ENTRY IN DB	1	METABOLISM	Metabolism	2.3298e-23	4.1354e-21
ANIA_10005	Uncharacterized protein	1	METABOLISM	Metabolism	2.3298e-23	4.1354e-21
ANIA_10021	Toxin biosynthesis regulatory protein AflJ, putative (AFU_orthologue AFUA_4G14550)	1	METABOLISM	Metabolism	2.3298e-23	4.1354e-21
ANIA_10217	Aldo-keto reductase (AKR13), puatative (AFU_orthologue AFUA_7G00700)	1	METABOLISM	Metabolism	2.3298e-23	4.1354e-21
ANIA_10274	Exo-polygalacturonase, putative (AFU_orthologue AFUA_7G06410)	1	METABOLISM	Metabolism	2.3298e-23	4.1354e-21
ANIA_10384	C6 transcription factor, putative (AFU_orthologue AFUA_5G14530)	1	METABOLISM	Metabolism	2.3298e-23	4.1354e-21
ANIA_10389	Cytochrome P450, putative (Eurofung)	1	METABOLISM	Metabolism	2.3298e-23	4.1354e-21
ANIA_10402	FAD-binding oxidoreductase, putative (AFU_orthologue AFUA_3G03300)	1	METABOLISM	Metabolism	2.3298e-23	4.1354e-21
ANIA_10420	Maltase MalT (AFU_orthologue AFUA_8G07070)	1	METABOLISM	Metabolism	2.3298e-23	4.1354e-21
ANIA_10423	Putative Zn(II)2Cys6 transcription factor (Eurofung)	1	METABOLISM	Metabolism	2.3298e-23	4.1354e-21
ANIA_10582	FAD binding monooxygenase, putative (JCVI)	1	METABOLISM	Metabolism	2.3298e-23	4.1354e-21
ANIA_10602	Aldehyde dehydrogenase family protein, putative (AFU_orthologue AFUA_3G03250)	1	METABOLISM	Metabolism	2.3298e-23	4.1354e-21
ANIA_10656	Uncharacterized protein	1	METABOLISM	Metabolism	2.3298e-23	4.1354e-21
ANIA_10787	Uncharacterized protein	1	METABOLISM	Metabolism	2.3298e-23	4.1354e-21
ANIA_10887	Cytochrome P450, putative (Eurofung)	1	METABOLISM	Metabolism	2.3298e-23	4.1354e-21
ANIA_10891	Putative hexose transporter [Source:UniProtKB/TrEMBL;Acc:Q2WBH1]	1	METABOLISM	Metabolism	2.3298e-23	4.1354e-21
ANIA_10932	Putative uncharacterized protein	1	METABOLISM	Metabolism	2.3298e-23	4.1354e-21
ANIA_10973	Citrate synthase	1	METABOLISM	Metabolism	2.3298e-23	4.1354e-21
ANIA_10986	Putative uncharacterized protein	1	METABOLISM	Metabolism	2.3298e-23	4.1354e-21
ANIA_11030	NADP(+) coupled glycerol dehydrogenase (Eurofung)	1	METABOLISM	Metabolism	2.3298e-23	4.1354e-21
ANIA_11035	Uncharacterized protein	1	METABOLISM	Metabolism	2.3298e-23	4.1354e-21
ANIA_11062	L-PSP endoribonuclease family protein Brt1, putative (AFU_orthologue AFUA_5G03780)	1	METABOLISM	Metabolism	2.3298e-23	4.1354e-21
ANIA_11172	Uncharacterized protein	1	METABOLISM	Metabolism	2.3298e-23	4.1354e-21
ANIA_11187	Uncharacterized protein	1	METABOLISM	Metabolism	2.3298e-23	4.1354e-21
ANIA_11188	Oxidoreductase, 2OG-Fe(II) oxygenase family, putative (AFU_orthologue AFUA_4G00230)	1	METABOLISM	Metabolism	2.3298e-23	4.1354e-21
ANIA_11189	Uncharacterized protein	1	METABOLISM	Metabolism	2.3298e-23	4.1354e-21
ANIA_11207	Uncharacterized protein	1	METABOLISM	Metabolism	2.3298e-23	4.1354e-21
ANIA_11211	Uncharacterized protein	1	METABOLISM	Metabolism	2.3298e-23	4.1354e-21
ANIA_11217	MFS toxin efflux pump (AflT), putative (AFU_orthologue AFUA_1G12620)	1	METABOLISM	Metabolism	2.3298e-23	4.1354e-21
ANIA_12314	Putative Zn(II)2Cys6 transcription factor (Eurofung)	1	METABOLISM	Metabolism	2.3298e-23	4.1354e-21
ANIA_00011	NO ENTRY IN DB	32.05	disease, virulence and defense	Cell rescue, defense and virulence	1.7086e-14	2.0218e-12
ANIA_00338	Cytochrome P450, putative (Eurofung)	32.05	disease, virulence and defense	Cell rescue, defense and virulence	1.7086e-14	2.0218e-12
ANIA_00517	Uncharacterized protein	32.05	disease, virulence and defense	Cell rescue, defense and virulence	1.7086e-14	2.0218e-12
ANIA_00549	Uncharacterized protein	32.05	disease, virulence and defense	Cell rescue, defense and virulence	1.7086e-14	2.0218e-12
ANIA_00554	NO ENTRY IN DB	32.05	disease, virulence and defense	Cell rescue, defense and virulence	1.7086e-14	2.0218e-12
ANIA_01031	MFS transporter, putative (AFU_orthologue AFUA_3G02720)	32.05	disease, virulence and defense	Cell rescue, defense and virulence	1.7086e-14	2.0218e-12
ANIA_01312	Uncharacterized protein	32.05	disease, virulence and defense	Cell rescue, defense and virulence	1.7086e-14	2.0218e-12
ANIA_01548	Oxidoreductase, short chain dehydrogenase/reductase family (AFU_orthologue AFUA_8G05590)	32.05	disease, virulence and defense	Cell rescue, defense and virulence	1.7086e-14	2.0218e-12
ANIA_01738	Uncharacterized protein	32.05	disease, virulence and defense	Cell rescue, defense and virulence	1.7086e-14	2.0218e-12
ANIA_01858	Uncharacterized protein	32.05	disease, virulence and defense	Cell rescue, defense and virulence	1.7086e-14	2.0218e-12
ANIA_02040	Cytochrome P450, putative (Eurofung)	32.05	disease, virulence and defense	Cell rescue, defense and virulence	1.7086e-14	2.0218e-12
ANIA_02368	Uncharacterized protein	32.05	disease, virulence and defense	Cell rescue, defense and virulence	1.7086e-14	2.0218e-12
ANIA_02547	Polyketide synthase, putative (Eurofung)	32.05	disease, virulence and defense	Cell rescue, defense and virulence	1.7086e-14	2.0218e-12
ANIA_02575	Uncharacterized protein	32.05	disease, virulence and defense	Cell rescue, defense and virulence	1.7086e-14	2.0218e-12
ANIA_02652	Uncharacterized protein	32.05	disease, virulence and defense	Cell rescue, defense and virulence	1.7086e-14	2.0218e-12
ANIA_02697	Uncharacterized protein	32.05	disease, virulence and defense	Cell rescue, defense and virulence	1.7086e-14	2.0218e-12
ANIA_02717	RNA-directed RNA polymerase (Sad-1), putative (AFU_orthologue AFUA_3G06790)	32.05	disease, virulence and defense	Cell rescue, defense and virulence	1.7086e-14	2.0218e-12
ANIA_03237	Uncharacterized protein	32.05	disease, virulence and defense	Cell rescue, defense and virulence	1.7086e-14	2.0218e-12
ANIA_03256	Cytochrome P450, putative (Eurofung)	32.05	disease, virulence and defense	Cell rescue, defense and virulence	1.7086e-14	2.0218e-12
ANIA_03264	MFS multidrug transporter, putative (AFU_orthologue AFUA_6G03320)	32.05	disease, virulence and defense	Cell rescue, defense and virulence	1.7086e-14	2.0218e-12
ANIA_03321	Hypothetical aspartyl protease (Eurofung)	32.05	disease, virulence and defense	Cell rescue, defense and virulence	1.7086e-14	2.0218e-12
ANIA_03329	ABC multidrug transporter (Eurofung)	32.05	disease, virulence and defense	Cell rescue, defense and virulence	1.7086e-14	2.0218e-12
ANIA_03433	Putative Zn(II)2Cys6 transcription factor (Eurofung)	32.05	disease, virulence and defense	Cell rescue, defense and virulence	1.7086e-14	2.0218e-12
ANIA_03952	ABC multidrug transporter (Eurofung)	32.05	disease, virulence and defense	Cell rescue, defense and virulence	1.7086e-14	2.0218e-12
ANIA_03995	Uncharacterized protein	32.05	disease, virulence and defense	Cell rescue, defense and virulence	1.7086e-14	2.0218e-12
ANIA_05069	Integral membrane protein, putative (AFU_orthologue AFUA_5G02860)	32.05	disease, virulence and defense	Cell rescue, defense and virulence	1.7086e-14	2.0218e-12
ANIA_05327	Uncharacterized protein	32.05	disease, virulence and defense	Cell rescue, defense and virulence	1.7086e-14	2.0218e-12
ANIA_05559	MFS multidrug transporter, putative (AFU_orthologue AFUA_4G11780)	32.05	disease, virulence and defense	Cell rescue, defense and virulence	1.7086e-14	2.0218e-12
ANIA_05943	Uncharacterized protein	32.05	disease, virulence and defense	Cell rescue, defense and virulence	1.7086e-14	2.0218e-12
ANIA_05944	Uncharacterized protein	32.05	disease, virulence and defense	Cell rescue, defense and virulence	1.7086e-14	2.0218e-12
ANIA_06236	Putative siderophore synthetase (Eurofung)	32.05	disease, virulence and defense	Cell rescue, defense and virulence	1.7086e-14	2.0218e-12
ANIA_06399	Uncharacterized protein	32.05	disease, virulence and defense	Cell rescue, defense and virulence	1.7086e-14	2.0218e-12
ANIA_06413	Integral membrane protein (AFU_orthologue AFUA_4G00600)	32.05	disease, virulence and defense	Cell rescue, defense and virulence	1.7086e-14	2.0218e-12
ANIA_06436	ABC multidrug transporter (Eurofung)	32.05	disease, virulence and defense	Cell rescue, defense and virulence	1.7086e-14	2.0218e-12
ANIA_06451	Uncharacterized protein	32.05	disease, virulence and defense	Cell rescue, defense and virulence	1.7086e-14	2.0218e-12
ANIA_06470	Lysozyme (EC 3.2.1.17)	32.05	disease, virulence and defense	Cell rescue, defense and virulence	1.7086e-14	2.0218e-12
ANIA_06787	Cytochrome P450, putative (Eurofung)	32.05	disease, virulence and defense	Cell rescue, defense and virulence	1.7086e-14	2.0218e-12
ANIA_07167	Putative uncharacterized protein	32.05	disease, virulence and defense	Cell rescue, defense and virulence	1.7086e-14	2.0218e-12
ANIA_07232	Putative uncharacterized protein	32.05	disease, virulence and defense	Cell rescue, defense and virulence	1.7086e-14	2.0218e-12
ANIA_07272	ABC transporter, putative (Eurofung)	32.05	disease, virulence and defense	Cell rescue, defense and virulence	1.7086e-14	2.0218e-12
ANIA_07295	MFS multidrug transporter, putative (AFU_orthologue; AFUA_2G16860)	32.05	disease, virulence and defense	Cell rescue, defense and virulence	1.7086e-14	2.0218e-12
ANIA_07523	Putative uncharacterized protein	32.05	disease, virulence and defense	Cell rescue, defense and virulence	1.7086e-14	2.0218e-12
ANIA_07774	Integral membrane protein Pth11-like, putative (AFU_orthologue; AFUA_7G06620)	32.05	disease, virulence and defense	Cell rescue, defense and virulence	1.7086e-14	2.0218e-12
ANIA_07932	Cytochrome P450, putative (Eurofung)	32.05	disease, virulence and defense	Cell rescue, defense and virulence	1.7086e-14	2.0218e-12
ANIA_07972	Uncharacterized protein	32.05	disease, virulence and defense	Cell rescue, defense and virulence	1.7086e-14	2.0218e-12
ANIA_08083	MFS multidrug transporter, putative (AFU_orthologue AFUA_5G01350)	32.05	disease, virulence and defense	Cell rescue, defense and virulence	1.7086e-14	2.0218e-12
ANIA_08095	MFS toxin efflux pump (AflT), putative (AFU_orthologue AFUA_1G12620)	32.05	disease, virulence and defense	Cell rescue, defense and virulence	1.7086e-14	2.0218e-12
ANIA_08099	Oxalate decarboxylase, putative (AFU_orthologue AFUA_2G14610)	32.05	disease, virulence and defense	Cell rescue, defense and virulence	1.7086e-14	2.0218e-12
ANIA_08150	ABC multidrug transporter (Eurofung)	32.05	disease, virulence and defense	Cell rescue, defense and virulence	1.7086e-14	2.0218e-12
ANIA_08155	Uncharacterized protein	32.05	disease, virulence and defense	Cell rescue, defense and virulence	1.7086e-14	2.0218e-12
ANIA_08309	Cytochrome P450, putative (Eurofung)	32.05	disease, virulence and defense	Cell rescue, defense and virulence	1.7086e-14	2.0218e-12
ANIA_08328	Uncharacterized protein	32.05	disease, virulence and defense	Cell rescue, defense and virulence	1.7086e-14	2.0218e-12
ANIA_08340	Uncharacterized protein	32.05	disease, virulence and defense	Cell rescue, defense and virulence	1.7086e-14	2.0218e-12
ANIA_08410	FAD-dependent monooxygenase (Eurofung)	32.05	disease, virulence and defense	Cell rescue, defense and virulence	1.7086e-14	2.0218e-12
ANIA_08489	ATP-binding cassette multidrug transporter [Source:UniProtKB/TrEMBLAcc:P78577]	32.05	disease, virulence and defense	Cell rescue, defense and virulence	1.7086e-14	2.0218e-12
ANIA_08526	Uncharacterized protein	32.05	disease, virulence and defense	Cell rescue, defense and virulence	1.7086e-14	2.0218e-12
ANIA_08548	Uncharacterized protein	32.05	disease, virulence and defense	Cell rescue, defense and virulence	1.7086e-14	2.0218e-12
ANIA_08943	Integral membrane protein, putative (AFU_orthologue AFUA_6G11560)	32.05	disease, virulence and defense	Cell rescue, defense and virulence	1.7086e-14	2.0218e-12
ANIA_09005	Polyketide synthase, putative (JCVI)	32.05	disease, virulence and defense	Cell rescue, defense and virulence	1.7086e-14	2.0218e-12
ANIA_09036	Uncharacterized protein	32.05	disease, virulence and defense	Cell rescue, defense and virulence	1.7086e-14	2.0218e-12
ANIA_09306	Uncharacterized protein	32.05	disease, virulence and defense	Cell rescue, defense and virulence	1.7086e-14	2.0218e-12
ANIA_09316	MFS multidrug transporter, putative (AFU_orthologue AFUA_1G05010)	32.05	disease, virulence and defense	Cell rescue, defense and virulence	1.7086e-14	2.0218e-12
ANIA_09387	Uncharacterized protein	32.05	disease, virulence and defense	Cell rescue, defense and virulence	1.7086e-14	2.0218e-12
ANIA_10036	Uncharacterized protein	32.05	disease, virulence and defense	Cell rescue, defense and virulence	1.7086e-14	2.0218e-12
ANIA_10389	Cytochrome P450, putative (Eurofung)	32.05	disease, virulence and defense	Cell rescue, defense and virulence	1.7086e-14	2.0218e-12
ANIA_10582	FAD binding monooxygenase, putative (JCVI)	32.05	disease, virulence and defense	Cell rescue, defense and virulence	1.7086e-14	2.0218e-12
ANIA_10887	Cytochrome P450, putative (Eurofung)	32.05	disease, virulence and defense	Cell rescue, defense and virulence	1.7086e-14	2.0218e-12
ANIA_11217	MFS toxin efflux pump (AflT), putative (AFU_orthologue AFUA_1G12620)	32.05	disease, virulence and defense	Cell rescue, defense and virulence	1.7086e-14	2.0218e-12
ANIA_00497	Uncharacterized protein	20.09.18.07	non-vesicular cellular import	Cellular transport, transport facilitation and transport routes	1.5831e-11	1.2673e-9
ANIA_00528	Uncharacterized protein	20.09.18.07	non-vesicular cellular import	Cellular transport, transport facilitation and transport routes	1.5831e-11	1.2673e-9
ANIA_00660	Uracil transporter (Eurofung)	20.09.18.07	non-vesicular cellular import	Cellular transport, transport facilitation and transport routes	1.5831e-11	1.2673e-9
ANIA_00811	MFS allantoate transporter, putative (AFU_orthologue AFUA_1G14700)	20.09.18.07	non-vesicular cellular import	Cellular transport, transport facilitation and transport routes	1.5831e-11	1.2673e-9
ANIA_01472	C4-dicarboxylate transporter/malic acid transport protein, putative (AFU_orthologue AFUA_8G04630)	20.09.18.07	non-vesicular cellular import	Cellular transport, transport facilitation and transport routes	1.5831e-11	1.2673e-9
ANIA_01577	MFS lactose permease, putative (AFU_orthologue AFUA_6G01860)	20.09.18.07	non-vesicular cellular import	Cellular transport, transport facilitation and transport routes	1.5831e-11	1.2673e-9
ANIA_01659	Amino acid transporter (Eurofung)	20.09.18.07	non-vesicular cellular import	Cellular transport, transport facilitation and transport routes	1.5831e-11	1.2673e-9
ANIA_01681	MFS transporter, putative (AFU_orthologue AFUA_6G00130)	20.09.18.07	non-vesicular cellular import	Cellular transport, transport facilitation and transport routes	1.5831e-11	1.2673e-9
ANIA_02074	Amino acid transporter (Eurofung)	20.09.18.07	non-vesicular cellular import	Cellular transport, transport facilitation and transport routes	1.5831e-11	1.2673e-9
ANIA_02201	Amino acid transporter (Eurofung)	20.09.18.07	non-vesicular cellular import	Cellular transport, transport facilitation and transport routes	1.5831e-11	1.2673e-9
ANIA_02358	Uncharacterized protein	20.09.18.07	non-vesicular cellular import	Cellular transport, transport facilitation and transport routes	1.5831e-11	1.2673e-9
ANIA_02794	Uncharacterized protein	20.09.18.07	non-vesicular cellular import	Cellular transport, transport facilitation and transport routes	1.5831e-11	1.2673e-9
ANIA_02814	MFS lactose permease, putative (AFU_orthologue AFUA_1G17310)	20.09.18.07	non-vesicular cellular import	Cellular transport, transport facilitation and transport routes	1.5831e-11	1.2673e-9
ANIA_03195	2-ketogluconate transporter, putative (AFU_orthologue AFUA_4G02870)	20.09.18.07	non-vesicular cellular import	Cellular transport, transport facilitation and transport routes	1.5831e-11	1.2673e-9
ANIA_03199	MFS monosaccharide transporter, putative (AFU_orthologue AFUA_5G14540)	20.09.18.07	non-vesicular cellular import	Cellular transport, transport facilitation and transport routes	1.5831e-11	1.2673e-9
ANIA_03287	Amino acid transporter (Eurofung)	20.09.18.07	non-vesicular cellular import	Cellular transport, transport facilitation and transport routes	1.5831e-11	1.2673e-9
ANIA_03352	Uracil transporter, putative (Eurofung)	20.09.18.07	non-vesicular cellular import	Cellular transport, transport facilitation and transport routes	1.5831e-11	1.2673e-9
ANIA_03503	MFS transporter, putative (AFU_orthologue AFUA_1G06550)	20.09.18.07	non-vesicular cellular import	Cellular transport, transport facilitation and transport routes	1.5831e-11	1.2673e-9
ANIA_05032	Uncharacterized protein	20.09.18.07	non-vesicular cellular import	Cellular transport, transport facilitation and transport routes	1.5831e-11	1.2673e-9
ANIA_05067	MFS sugar transporter, putative (AFU_orthologue AFUA_5G02840)	20.09.18.07	non-vesicular cellular import	Cellular transport, transport facilitation and transport routes	1.5831e-11	1.2673e-9
ANIA_06238	MFS siderophore iron transporter, putative (AFU_orthologue AFUA_3G03440)	20.09.18.07	non-vesicular cellular import	Cellular transport, transport facilitation and transport routes	1.5831e-11	1.2673e-9
ANIA_06429	Uncharacterized protein	20.09.18.07	non-vesicular cellular import	Cellular transport, transport facilitation and transport routes	1.5831e-11	1.2673e-9
ANIA_06461	Uncharacterized protein	20.09.18.07	non-vesicular cellular import	Cellular transport, transport facilitation and transport routes	1.5831e-11	1.2673e-9
ANIA_06770	Amino acid transporter (Eurofung)	20.09.18.07	non-vesicular cellular import	Cellular transport, transport facilitation and transport routes	1.5831e-11	1.2673e-9
ANIA_06932	NO ENTRY IN DB	20.09.18.07	non-vesicular cellular import	Cellular transport, transport facilitation and transport routes	1.5831e-11	1.2673e-9
ANIA_07021	Putative uncharacterized protein	20.09.18.07	non-vesicular cellular import	Cellular transport, transport facilitation and transport routes	1.5831e-11	1.2673e-9
ANIA_07119	Putative uncharacterized protein	20.09.18.07	non-vesicular cellular import	Cellular transport, transport facilitation and transport routes	1.5831e-11	1.2673e-9
ANIA_07157	Putative uncharacterized protein	20.09.18.07	non-vesicular cellular import	Cellular transport, transport facilitation and transport routes	1.5831e-11	1.2673e-9
ANIA_07898	Uncharacterized protein	20.09.18.07	non-vesicular cellular import	Cellular transport, transport facilitation and transport routes	1.5831e-11	1.2673e-9
ANIA_07916	Amino acid transporter (Eurofung)	20.09.18.07	non-vesicular cellular import	Cellular transport, transport facilitation and transport routes	1.5831e-11	1.2673e-9
ANIA_07955	Hypothetical transporter, cytosine/purines, uracil, thiamine, allantoin family (Eurofung)	20.09.18.07	non-vesicular cellular import	Cellular transport, transport facilitation and transport routes	1.5831e-11	1.2673e-9
ANIA_08347	Uncharacterized protein	20.09.18.07	non-vesicular cellular import	Cellular transport, transport facilitation and transport routes	1.5831e-11	1.2673e-9
ANIA_08365	MFS siderochrome iron transporter MirB (AFU_orthologue AFUA_3G03640)	20.09.18.07	non-vesicular cellular import	Cellular transport, transport facilitation and transport routes	1.5831e-11	1.2673e-9
ANIA_08366	Uncharacterized protein	20.09.18.07	non-vesicular cellular import	Cellular transport, transport facilitation and transport routes	1.5831e-11	1.2673e-9
ANIA_08416	Uncharacterized protein	20.09.18.07	non-vesicular cellular import	Cellular transport, transport facilitation and transport routes	1.5831e-11	1.2673e-9
ANIA_08502	MFS transporter, putative (AFU_orthologue AFUA_3G01370)	20.09.18.07	non-vesicular cellular import	Cellular transport, transport facilitation and transport routes	1.5831e-11	1.2673e-9
ANIA_08507	Uncharacterized protein	20.09.18.07	non-vesicular cellular import	Cellular transport, transport facilitation and transport routes	1.5831e-11	1.2673e-9
ANIA_08540	NO ENTRY IN DB	20.09.18.07	non-vesicular cellular import	Cellular transport, transport facilitation and transport routes	1.5831e-11	1.2673e-9
ANIA_08595	MFS transporter, putative (AFU_orthologue AFUA_1G17160)	20.09.18.07	non-vesicular cellular import	Cellular transport, transport facilitation and transport routes	1.5831e-11	1.2673e-9
ANIA_08903	MFS peptide transporter, putative (AFU_orthologue AFUA_8G02550)	20.09.18.07	non-vesicular cellular import	Cellular transport, transport facilitation and transport routes	1.5831e-11	1.2673e-9
ANIA_08915	Hypothetical peptide transporter (Eurofung)	20.09.18.07	non-vesicular cellular import	Cellular transport, transport facilitation and transport routes	1.5831e-11	1.2673e-9
ANIA_09000	MFS transporter, putative (AFU_orthologue AFUA_3G14670)	20.09.18.07	non-vesicular cellular import	Cellular transport, transport facilitation and transport routes	1.5831e-11	1.2673e-9
ANIA_09295	Uncharacterized protein	20.09.18.07	non-vesicular cellular import	Cellular transport, transport facilitation and transport routes	1.5831e-11	1.2673e-9
ANIA_10891	Putative hexose transporter [Source:UniProtKB/TrEMBL;Acc:Q2WBH1]	20.09.18.07	non-vesicular cellular import	Cellular transport, transport facilitation and transport routes	1.5831e-11	1.2673e-9
ANIA_11189	Uncharacterized protein	20.09.18.07	non-vesicular cellular import	Cellular transport, transport facilitation and transport routes	1.5831e-11	1.2673e-9
ANIA_11211	Uncharacterized protein	20.09.18.07	non-vesicular cellular import	Cellular transport, transport facilitation and transport routes	1.5831e-11	1.2673e-9
ANIA_00010	NO ENTRY IN DB	20.01	transported compounds (substrates)	Cellular transport, transport facilitation and transport routes	1.785e-08	1.2673e-9
ANIA_00158	Quinone oxidoreductase, putative (AFU_orthologue AFUA_5G11430)	20.01	transported compounds (substrates)	Cellular transport, transport facilitation and transport routes	1.785e-08	1.2673e-9
ANIA_00338	Cytochrome P450, putative (Eurofung)	20.01	transported compounds (substrates)	Cellular transport, transport facilitation and transport routes	1.785e-08	1.2673e-9
ANIA_00418	Urea transporter (Dur3), putative (AFU_orthologue AFUA_1G04870)	20.01	transported compounds (substrates)	Cellular transport, transport facilitation and transport routes	1.785e-08	1.2673e-9
ANIA_00497	Uncharacterized protein	20.01	transported compounds (substrates)	Cellular transport, transport facilitation and transport routes	1.785e-08	1.2673e-9
ANIA_00528	Uncharacterized protein	20.01	transported compounds (substrates)	Cellular transport, transport facilitation and transport routes	1.785e-08	1.2673e-9
ANIA_00554	NO ENTRY IN DB	20.01	transported compounds (substrates)	Cellular transport, transport facilitation and transport routes	1.785e-08	1.2673e-9
ANIA_00610	VIC potassium ion channel, beta subunit (Eurofung)	20.01	transported compounds (substrates)	Cellular transport, transport facilitation and transport routes	1.785e-08	1.2673e-9
ANIA_00660	Uracil transporter (Eurofung)	20.01	transported compounds (substrates)	Cellular transport, transport facilitation and transport routes	1.785e-08	1.2673e-9
ANIA_00811	MFS allantoate transporter, putative (AFU_orthologue AFUA_1G14700)	20.01	transported compounds (substrates)	Cellular transport, transport facilitation and transport routes	1.785e-08	1.2673e-9
ANIA_01031	MFS transporter, putative (AFU_orthologue AFUA_3G02720)	20.01	transported compounds (substrates)	Cellular transport, transport facilitation and transport routes	1.785e-08	1.2673e-9
ANIA_01181	Uncharacterized protein	20.01	transported compounds (substrates)	Cellular transport, transport facilitation and transport routes	1.785e-08	1.2673e-9
ANIA_01429	Choline oxidase (CodA), putative (AFU_orthologue AFUA_8G04090)	20.01	transported compounds (substrates)	Cellular transport, transport facilitation and transport routes	1.785e-08	1.2673e-9
ANIA_01472	C4-dicarboxylate transporter/malic acid transport protein, putative (AFU_orthologue AFUA_8G04630)	20.01	transported compounds (substrates)	Cellular transport, transport facilitation and transport routes	1.785e-08	1.2673e-9
ANIA_01577	MFS lactose permease, putative (AFU_orthologue AFUA_6G01860)	20.01	transported compounds (substrates)	Cellular transport, transport facilitation and transport routes	1.785e-08	1.2673e-9
ANIA_01612	Phosphate transporter (AFU_orthologue AFUA_4G09210)	20.01	transported compounds (substrates)	Cellular transport, transport facilitation and transport routes	1.785e-08	1.2673e-9
ANIA_01659	Amino acid transporter (Eurofung)	20.01	transported compounds (substrates)	Cellular transport, transport facilitation and transport routes	1.785e-08	1.2673e-9
ANIA_01681	MFS transporter, putative (AFU_orthologue AFUA_6G00130)	20.01	transported compounds (substrates)	Cellular transport, transport facilitation and transport routes	1.785e-08	1.2673e-9
ANIA_01733	NO ENTRY IN DB	20.01	transported compounds (substrates)	Cellular transport, transport facilitation and transport routes	1.785e-08	1.2673e-9
ANIA_01738	Uncharacterized protein	20.01	transported compounds (substrates)	Cellular transport, transport facilitation and transport routes	1.785e-08	1.2673e-9
ANIA_01822	Oxidoreductase, short chain dehydrogenase/reductase family protein, putative (AFU_orthologue AFUA_3G09150)	20.01	transported compounds (substrates)	Cellular transport, transport facilitation and transport routes	1.785e-08	1.2673e-9
ANIA_01825	Uncharacterized protein	20.01	transported compounds (substrates)	Cellular transport, transport facilitation and transport routes	1.785e-08	1.2673e-9
ANIA_01858	Uncharacterized protein	20.01	transported compounds (substrates)	Cellular transport, transport facilitation and transport routes	1.785e-08	1.2673e-9
ANIA_02040	Cytochrome P450, putative (Eurofung)	20.01	transported compounds (substrates)	Cellular transport, transport facilitation and transport routes	1.785e-08	1.2673e-9
ANIA_02074	Amino acid transporter (Eurofung)	20.01	transported compounds (substrates)	Cellular transport, transport facilitation and transport routes	1.785e-08	1.2673e-9
ANIA_02201	Amino acid transporter (Eurofung)	20.01	transported compounds (substrates)	Cellular transport, transport facilitation and transport routes	1.785e-08	1.2673e-9
ANIA_02351	Zinc-containing alcohol dehydrogenase, putative (AFU_orthologue AFUA_7G06260)	20.01	transported compounds (substrates)	Cellular transport, transport facilitation and transport routes	1.785e-08	1.2673e-9
ANIA_02358	Uncharacterized protein	20.01	transported compounds (substrates)	Cellular transport, transport facilitation and transport routes	1.785e-08	1.2673e-9
ANIA_02368	Uncharacterized protein	20.01	transported compounds (substrates)	Cellular transport, transport facilitation and transport routes	1.785e-08	1.2673e-9
ANIA_02575	Uncharacterized protein	20.01	transported compounds (substrates)	Cellular transport, transport facilitation and transport routes	1.785e-08	1.2673e-9
ANIA_02598	Urea active transporter, putative (AFU_orthologue AFUA_1G17570)	20.01	transported compounds (substrates)	Cellular transport, transport facilitation and transport routes	1.785e-08	1.2673e-9
ANIA_02601	MFS maltose transporter, putative (AFU_orthologue AFUA_4G00150)	20.01	transported compounds (substrates)	Cellular transport, transport facilitation and transport routes	1.785e-08	1.2673e-9
ANIA_02651	Uncharacterized protein	20.01	transported compounds (substrates)	Cellular transport, transport facilitation and transport routes	1.785e-08	1.2673e-9
ANIA_02675	MFS multidrug transporter, putative (AFU_orthologue AFUA_3G01120)	20.01	transported compounds (substrates)	Cellular transport, transport facilitation and transport routes	1.785e-08	1.2673e-9
ANIA_02778	Uncharacterized protein	20.01	transported compounds (substrates)	Cellular transport, transport facilitation and transport routes	1.785e-08	1.2673e-9
ANIA_02794	Uncharacterized protein	20.01	transported compounds (substrates)	Cellular transport, transport facilitation and transport routes	1.785e-08	1.2673e-9
ANIA_02814	MFS lactose permease, putative (AFU_orthologue AFUA_1G17310)	20.01	transported compounds (substrates)	Cellular transport, transport facilitation and transport routes	1.785e-08	1.2673e-9
ANIA_02874	Uncharacterized protein	20.01	transported compounds (substrates)	Cellular transport, transport facilitation and transport routes	1.785e-08	1.2673e-9
ANIA_03195	2-ketogluconate transporter, putative (AFU_orthologue AFUA_4G02870)	20.01	transported compounds (substrates)	Cellular transport, transport facilitation and transport routes	1.785e-08	1.2673e-9
ANIA_03199	MFS monosaccharide transporter, putative (AFU_orthologue AFUA_5G14540)	20.01	transported compounds (substrates)	Cellular transport, transport facilitation and transport routes	1.785e-08	1.2673e-9
ANIA_03206	Uncharacterized protein	20.01	transported compounds (substrates)	Cellular transport, transport facilitation and transport routes	1.785e-08	1.2673e-9
ANIA_03237	Uncharacterized protein	20.01	transported compounds (substrates)	Cellular transport, transport facilitation and transport routes	1.785e-08	1.2673e-9
ANIA_03256	Cytochrome P450, putative (Eurofung)	20.01	transported compounds (substrates)	Cellular transport, transport facilitation and transport routes	1.785e-08	1.2673e-9
ANIA_03264	MFS multidrug transporter, putative (AFU_orthologue AFUA_6G03320)	20.01	transported compounds (substrates)	Cellular transport, transport facilitation and transport routes	1.785e-08	1.2673e-9
ANIA_03275	Cytochrome P450, putative (Eurofung)	20.01	transported compounds (substrates)	Cellular transport, transport facilitation and transport routes	1.785e-08	1.2673e-9
ANIA_03287	Amino acid transporter (Eurofung)	20.01	transported compounds (substrates)	Cellular transport, transport facilitation and transport routes	1.785e-08	1.2673e-9
ANIA_03329	ABC multidrug transporter (Eurofung)	20.01	transported compounds (substrates)	Cellular transport, transport facilitation and transport routes	1.785e-08	1.2673e-9
ANIA_03352	Uracil transporter, putative (Eurofung)	20.01	transported compounds (substrates)	Cellular transport, transport facilitation and transport routes	1.785e-08	1.2673e-9
ANIA_03503	MFS transporter, putative (AFU_orthologue AFUA_1G06550)	20.01	transported compounds (substrates)	Cellular transport, transport facilitation and transport routes	1.785e-08	1.2673e-9
ANIA_03880	Uncharacterized protein	20.01	transported compounds (substrates)	Cellular transport, transport facilitation and transport routes	1.785e-08	1.2673e-9
ANIA_03952	ABC multidrug transporter (Eurofung)	20.01	transported compounds (substrates)	Cellular transport, transport facilitation and transport routes	1.785e-08	1.2673e-9
ANIA_04124	GABA transporter, putative (Eurofung)	20.01	transported compounds (substrates)	Cellular transport, transport facilitation and transport routes	1.785e-08	1.2673e-9
ANIA_04131	Sodium ion/proton exchanger (Eurofung)	20.01	transported compounds (substrates)	Cellular transport, transport facilitation and transport routes	1.785e-08	1.2673e-9
ANIA_05032	Uncharacterized protein	20.01	transported compounds (substrates)	Cellular transport, transport facilitation and transport routes	1.785e-08	1.2673e-9
ANIA_05067	MFS sugar transporter, putative (AFU_orthologue AFUA_5G02840)	20.01	transported compounds (substrates)	Cellular transport, transport facilitation and transport routes	1.785e-08	1.2673e-9
ANIA_05086	NO ENTRY IN DB	20.01	transported compounds (substrates)	Cellular transport, transport facilitation and transport routes	1.785e-08	1.2673e-9
ANIA_05378	Siderochrome-iron transporter Sit1, putative (AFU_orthologue AFUA_7G06060)	20.01	transported compounds (substrates)	Cellular transport, transport facilitation and transport routes	1.785e-08	1.2673e-9
ANIA_05559	MFS multidrug transporter, putative (AFU_orthologue AFUA_4G11780)	20.01	transported compounds (substrates)	Cellular transport, transport facilitation and transport routes	1.785e-08	1.2673e-9
ANIA_05943	Uncharacterized protein	20.01	transported compounds (substrates)	Cellular transport, transport facilitation and transport routes	1.785e-08	1.2673e-9
ANIA_05968	Amino acid transporter (Eurofung)	20.01	transported compounds (substrates)	Cellular transport, transport facilitation and transport routes	1.785e-08	1.2673e-9
ANIA_06238	MFS siderophore iron transporter, putative (AFU_orthologue AFUA_3G03440)	20.01	transported compounds (substrates)	Cellular transport, transport facilitation and transport routes	1.785e-08	1.2673e-9
ANIA_06400	FRE family ferric-chelate reductase, putative (AFU_orthologue AFUA_1G17270)	20.01	transported compounds (substrates)	Cellular transport, transport facilitation and transport routes	1.785e-08	1.2673e-9
ANIA_06413	Integral membrane protein (AFU_orthologue AFUA_4G00600)	20.01	transported compounds (substrates)	Cellular transport, transport facilitation and transport routes	1.785e-08	1.2673e-9
ANIA_06429	Uncharacterized protein	20.01	transported compounds (substrates)	Cellular transport, transport facilitation and transport routes	1.785e-08	1.2673e-9
ANIA_06436	ABC multidrug transporter (Eurofung)	20.01	transported compounds (substrates)	Cellular transport, transport facilitation and transport routes	1.785e-08	1.2673e-9
ANIA_06451	Uncharacterized protein	20.01	transported compounds (substrates)	Cellular transport, transport facilitation and transport routes	1.785e-08	1.2673e-9
ANIA_06461	Uncharacterized protein	20.01	transported compounds (substrates)	Cellular transport, transport facilitation and transport routes	1.785e-08	1.2673e-9
ANIA_06477	MFS multidrug transporter, putative (AFU_orthologue AFUA_1G01930)	20.01	transported compounds (substrates)	Cellular transport, transport facilitation and transport routes	1.785e-08	1.2673e-9
ANIA_06761	Acyl-CoA dehydrogenase, putative (AFU_orthologue AFUA_7G06510)	20.01	transported compounds (substrates)	Cellular transport, transport facilitation and transport routes	1.785e-08	1.2673e-9
ANIA_06770	Amino acid transporter (Eurofung)	20.01	transported compounds (substrates)	Cellular transport, transport facilitation and transport routes	1.785e-08	1.2673e-9
ANIA_06785	CRAL/TRIO domain protein (AFU_orthologue AFUA_7G06760)	20.01	transported compounds (substrates)	Cellular transport, transport facilitation and transport routes	1.785e-08	1.2673e-9
ANIA_06787	Cytochrome P450, putative (Eurofung)	20.01	transported compounds (substrates)	Cellular transport, transport facilitation and transport routes	1.785e-08	1.2673e-9
ANIA_06870	MATE efflux family protein (Eurofung)	20.01	transported compounds (substrates)	Cellular transport, transport facilitation and transport routes	1.785e-08	1.2673e-9
ANIA_06871	MFS transporter, putative (AFU_orthologue AFUA_5G13160)	20.01	transported compounds (substrates)	Cellular transport, transport facilitation and transport routes	1.785e-08	1.2673e-9
ANIA_06932	NO ENTRY IN DB	20.01	transported compounds (substrates)	Cellular transport, transport facilitation and transport routes	1.785e-08	1.2673e-9
ANIA_07021	Putative uncharacterized protein	20.01	transported compounds (substrates)	Cellular transport, transport facilitation and transport routes	1.785e-08	1.2673e-9
ANIA_07066	Cytochrome P450, putative (Eurofung)	20.01	transported compounds (substrates)	Cellular transport, transport facilitation and transport routes	1.785e-08	1.2673e-9
ANIA_07119	Putative uncharacterized protein	20.01	transported compounds (substrates)	Cellular transport, transport facilitation and transport routes	1.785e-08	1.2673e-9
ANIA_07157	Putative uncharacterized protein	20.01	transported compounds (substrates)	Cellular transport, transport facilitation and transport routes	1.785e-08	1.2673e-9
ANIA_07167	Putative uncharacterized protein	20.01	transported compounds (substrates)	Cellular transport, transport facilitation and transport routes	1.785e-08	1.2673e-9
ANIA_07230	Cellobiose dehydrogenase (AFU_orthologue; AFUA_2G17620)	20.01	transported compounds (substrates)	Cellular transport, transport facilitation and transport routes	1.785e-08	1.2673e-9
ANIA_07232	Putative uncharacterized protein	20.01	transported compounds (substrates)	Cellular transport, transport facilitation and transport routes	1.785e-08	1.2673e-9
ANIA_07267	Putative uncharacterized protein	20.01	transported compounds (substrates)	Cellular transport, transport facilitation and transport routes	1.785e-08	1.2673e-9
ANIA_07295	MFS multidrug transporter, putative (AFU_orthologue; AFUA_2G16860)	20.01	transported compounds (substrates)	Cellular transport, transport facilitation and transport routes	1.785e-08	1.2673e-9
ANIA_07390	Putative uncharacterized protein	20.01	transported compounds (substrates)	Cellular transport, transport facilitation and transport routes	1.785e-08	1.2673e-9
ANIA_07392	Choline transporter, putative (Eurofung)	20.01	transported compounds (substrates)	Cellular transport, transport facilitation and transport routes	1.785e-08	1.2673e-9
ANIA_07518	Putative uncharacterized protein	20.01	transported compounds (substrates)	Cellular transport, transport facilitation and transport routes	1.785e-08	1.2673e-9
ANIA_07597	Oligopeptide transporter family (Eurofung)	20.01	transported compounds (substrates)	Cellular transport, transport facilitation and transport routes	1.785e-08	1.2673e-9
ANIA_07774	Integral membrane protein Pth11-like, putative (AFU_orthologue; AFUA_7G06620)	20.01	transported compounds (substrates)	Cellular transport, transport facilitation and transport routes	1.785e-08	1.2673e-9
ANIA_07832	Choline dehydrogenase, putative (AFU_orthologue; AFUA_5G00630)	20.01	transported compounds (substrates)	Cellular transport, transport facilitation and transport routes	1.785e-08	1.2673e-9
ANIA_07898	Uncharacterized protein	20.01	transported compounds (substrates)	Cellular transport, transport facilitation and transport routes	1.785e-08	1.2673e-9
ANIA_07916	Amino acid transporter (Eurofung)	20.01	transported compounds (substrates)	Cellular transport, transport facilitation and transport routes	1.785e-08	1.2673e-9
ANIA_07932	Cytochrome P450, putative (Eurofung)	20.01	transported compounds (substrates)	Cellular transport, transport facilitation and transport routes	1.785e-08	1.2673e-9
ANIA_07955	Hypothetical transporter, cytosine/purines, uracil, thiamine, allantoin family (Eurofung)	20.01	transported compounds (substrates)	Cellular transport, transport facilitation and transport routes	1.785e-08	1.2673e-9
ANIA_07967	Nucleoside transporter, putative (AFU_orthologue AFUA_2G04690)	20.01	transported compounds (substrates)	Cellular transport, transport facilitation and transport routes	1.785e-08	1.2673e-9
ANIA_07972	Uncharacterized protein	20.01	transported compounds (substrates)	Cellular transport, transport facilitation and transport routes	1.785e-08	1.2673e-9
ANIA_08083	MFS multidrug transporter, putative (AFU_orthologue AFUA_5G01350)	20.01	transported compounds (substrates)	Cellular transport, transport facilitation and transport routes	1.785e-08	1.2673e-9
ANIA_08085	Uncharacterized protein	20.01	transported compounds (substrates)	Cellular transport, transport facilitation and transport routes	1.785e-08	1.2673e-9
ANIA_08095	MFS toxin efflux pump (AflT), putative (AFU_orthologue AFUA_1G12620)	20.01	transported compounds (substrates)	Cellular transport, transport facilitation and transport routes	1.785e-08	1.2673e-9
ANIA_08104	RTA1 domain protein, putative (AFU_orthologue AFUA_3G01030)	20.01	transported compounds (substrates)	Cellular transport, transport facilitation and transport routes	1.785e-08	1.2673e-9
ANIA_08150	ABC multidrug transporter (Eurofung)	20.01	transported compounds (substrates)	Cellular transport, transport facilitation and transport routes	1.785e-08	1.2673e-9
ANIA_08309	Cytochrome P450, putative (Eurofung)	20.01	transported compounds (substrates)	Cellular transport, transport facilitation and transport routes	1.785e-08	1.2673e-9
ANIA_08328	Uncharacterized protein	20.01	transported compounds (substrates)	Cellular transport, transport facilitation and transport routes	1.785e-08	1.2673e-9
ANIA_08329	Aryl-alcohol dehydrogenase, putative (AFU_orthologue AFUA_4G00610)	20.01	transported compounds (substrates)	Cellular transport, transport facilitation and transport routes	1.785e-08	1.2673e-9
ANIA_08340	Uncharacterized protein	20.01	transported compounds (substrates)	Cellular transport, transport facilitation and transport routes	1.785e-08	1.2673e-9
ANIA_08347	Uncharacterized protein	20.01	transported compounds (substrates)	Cellular transport, transport facilitation and transport routes	1.785e-08	1.2673e-9
ANIA_08358	Cytochrome P450, putative (Eurofung)	20.01	transported compounds (substrates)	Cellular transport, transport facilitation and transport routes	1.785e-08	1.2673e-9
ANIA_08365	MFS siderochrome iron transporter MirB (AFU_orthologue AFUA_3G03640)	20.01	transported compounds (substrates)	Cellular transport, transport facilitation and transport routes	1.785e-08	1.2673e-9
ANIA_08366	Uncharacterized protein	20.01	transported compounds (substrates)	Cellular transport, transport facilitation and transport routes	1.785e-08	1.2673e-9
ANIA_08416	Uncharacterized protein	20.01	transported compounds (substrates)	Cellular transport, transport facilitation and transport routes	1.785e-08	1.2673e-9
ANIA_08454	Amine oxidase	20.01	transported compounds (substrates)	Cellular transport, transport facilitation and transport routes	1.785e-08	1.2673e-9
ANIA_08489	ATP-binding cassette multidrug transporter [Source:UniProtKB/TrEMBLAcc:P78577]	20.01	transported compounds (substrates)	Cellular transport, transport facilitation and transport routes	1.785e-08	1.2673e-9
ANIA_08502	MFS transporter, putative (AFU_orthologue AFUA_3G01370)	20.01	transported compounds (substrates)	Cellular transport, transport facilitation and transport routes	1.785e-08	1.2673e-9
ANIA_08507	Uncharacterized protein	20.01	transported compounds (substrates)	Cellular transport, transport facilitation and transport routes	1.785e-08	1.2673e-9
ANIA_08538	Amino acid transporter (Eurofung)	20.01	transported compounds (substrates)	Cellular transport, transport facilitation and transport routes	1.785e-08	1.2673e-9
ANIA_08540	NO ENTRY IN DB	20.01	transported compounds (substrates)	Cellular transport, transport facilitation and transport routes	1.785e-08	1.2673e-9
ANIA_08547	Glucose-methanol-choline oxidoreductase (Eurofung)	20.01	transported compounds (substrates)	Cellular transport, transport facilitation and transport routes	1.785e-08	1.2673e-9
ANIA_08595	MFS transporter, putative (AFU_orthologue AFUA_1G17160)	20.01	transported compounds (substrates)	Cellular transport, transport facilitation and transport routes	1.785e-08	1.2673e-9
ANIA_08647	Formate/nitrate family transporter (Eurofung)	20.01	transported compounds (substrates)	Cellular transport, transport facilitation and transport routes	1.785e-08	1.2673e-9
ANIA_08657	Fructosyl amino acid oxidase, putative (AFU_orthologue AFUA_8G06440)	20.01	transported compounds (substrates)	Cellular transport, transport facilitation and transport routes	1.785e-08	1.2673e-9
ANIA_08760	MFS transporter, putative (AFU_orthologue AFUA_6G13880)	20.01	transported compounds (substrates)	Cellular transport, transport facilitation and transport routes	1.785e-08	1.2673e-9
ANIA_08903	MFS peptide transporter, putative (AFU_orthologue AFUA_8G02550)	20.01	transported compounds (substrates)	Cellular transport, transport facilitation and transport routes	1.785e-08	1.2673e-9
ANIA_08915	Hypothetical peptide transporter (Eurofung)	20.01	transported compounds (substrates)	Cellular transport, transport facilitation and transport routes	1.785e-08	1.2673e-9
ANIA_08919	Cytochrome P450, putative (Eurofung)	20.01	transported compounds (substrates)	Cellular transport, transport facilitation and transport routes	1.785e-08	1.2673e-9
ANIA_08982	Hypothetical fructosyl amine:oxygen oxidoreductase (Eurofung)	20.01	transported compounds (substrates)	Cellular transport, transport facilitation and transport routes	1.785e-08	1.2673e-9
ANIA_08983	MFS transporter, putative (AFU_orthologue AFUA_2G02040)	20.01	transported compounds (substrates)	Cellular transport, transport facilitation and transport routes	1.785e-08	1.2673e-9
ANIA_09000	MFS transporter, putative (AFU_orthologue AFUA_3G14670)	20.01	transported compounds (substrates)	Cellular transport, transport facilitation and transport routes	1.785e-08	1.2673e-9
ANIA_09007	Cytochrome P450, putative (Eurofung)	20.01	transported compounds (substrates)	Cellular transport, transport facilitation and transport routes	1.785e-08	1.2673e-9
ANIA_09177	Uncharacterized protein	20.01	transported compounds (substrates)	Cellular transport, transport facilitation and transport routes	1.785e-08	1.2673e-9
ANIA_09178	Uncharacterized protein	20.01	transported compounds (substrates)	Cellular transport, transport facilitation and transport routes	1.785e-08	1.2673e-9
ANIA_09284	Uncharacterized protein	20.01	transported compounds (substrates)	Cellular transport, transport facilitation and transport routes	1.785e-08	1.2673e-9
ANIA_09295	Uncharacterized protein	20.01	transported compounds (substrates)	Cellular transport, transport facilitation and transport routes	1.785e-08	1.2673e-9
ANIA_09306	Uncharacterized protein	20.01	transported compounds (substrates)	Cellular transport, transport facilitation and transport routes	1.785e-08	1.2673e-9
ANIA_09316	MFS multidrug transporter, putative (AFU_orthologue AFUA_1G05010)	20.01	transported compounds (substrates)	Cellular transport, transport facilitation and transport routes	1.785e-08	1.2673e-9
ANIA_09387	Uncharacterized protein	20.01	transported compounds (substrates)	Cellular transport, transport facilitation and transport routes	1.785e-08	1.2673e-9
ANIA_09393	MFS transporter, putative (AFU_orthologue AFUA_3G04000)	20.01	transported compounds (substrates)	Cellular transport, transport facilitation and transport routes	1.785e-08	1.2673e-9
ANIA_10036	Uncharacterized protein	20.01	transported compounds (substrates)	Cellular transport, transport facilitation and transport routes	1.785e-08	1.2673e-9
ANIA_10602	Aldehyde dehydrogenase family protein, putative (AFU_orthologue AFUA_3G03250)	20.01	transported compounds (substrates)	Cellular transport, transport facilitation and transport routes	1.785e-08	1.2673e-9
ANIA_10887	Cytochrome P450, putative (Eurofung)	20.01	transported compounds (substrates)	Cellular transport, transport facilitation and transport routes	1.785e-08	1.2673e-9
ANIA_10891	Putative hexose transporter [Source:UniProtKB/TrEMBL;Acc:Q2WBH1]	20.01	transported compounds (substrates)	Cellular transport, transport facilitation and transport routes	1.785e-08	1.2673e-9
ANIA_10951	Putative uncharacterized protein	20.01	transported compounds (substrates)	Cellular transport, transport facilitation and transport routes	1.785e-08	1.2673e-9
ANIA_11189	Uncharacterized protein	20.01	transported compounds (substrates)	Cellular transport, transport facilitation and transport routes	1.785e-08	1.2673e-9
ANIA_11211	Uncharacterized protein	20.01	transported compounds (substrates)	Cellular transport, transport facilitation and transport routes	1.785e-08	1.2673e-9
ANIA_11217	MFS toxin efflux pump (AflT), putative (AFU_orthologue AFUA_1G12620)	20.01	transported compounds (substrates)	Cellular transport, transport facilitation and transport routes	1.785e-08	1.2673e-9
ANIA_00338	Cytochrome P450, putative (Eurofung)	32.07	detoxification	Cell rescue, defense and virulence	2.6835e-10	1.5877e-8
ANIA_00554	NO ENTRY IN DB	32.07	detoxification	Cell rescue, defense and virulence	2.6835e-10	1.5877e-8
ANIA_01031	MFS transporter, putative (AFU_orthologue AFUA_3G02720)	32.07	detoxification	Cell rescue, defense and virulence	2.6835e-10	1.5877e-8
ANIA_01033	Uncharacterized protein	32.07	detoxification	Cell rescue, defense and virulence	2.6835e-10	1.5877e-8
ANIA_01895	NO ENTRY IN DB	32.07	detoxification	Cell rescue, defense and virulence	2.6835e-10	1.5877e-8
ANIA_02040	Cytochrome P450, putative (Eurofung)	32.07	detoxification	Cell rescue, defense and virulence	2.6835e-10	1.5877e-8
ANIA_02368	Uncharacterized protein	32.07	detoxification	Cell rescue, defense and virulence	2.6835e-10	1.5877e-8
ANIA_02558	Flavin-binding monooxygenase, putative (AFU_orthologue AFUA_3G15050)	32.07	detoxification	Cell rescue, defense and virulence	2.6835e-10	1.5877e-8
ANIA_02593	Salicylate hydroxylase, putative (AFU_orthologue AFUA_3G01600)	32.07	detoxification	Cell rescue, defense and virulence	2.6835e-10	1.5877e-8
ANIA_02651	Uncharacterized protein	32.07	detoxification	Cell rescue, defense and virulence	2.6835e-10	1.5877e-8
ANIA_02675	MFS multidrug transporter, putative (AFU_orthologue AFUA_3G01120)	32.07	detoxification	Cell rescue, defense and virulence	2.6835e-10	1.5877e-8
ANIA_03237	Uncharacterized protein	32.07	detoxification	Cell rescue, defense and virulence	2.6835e-10	1.5877e-8
ANIA_03255	Glutathione transferase 1 (Eurofung)	32.07	detoxification	Cell rescue, defense and virulence	2.6835e-10	1.5877e-8
ANIA_03256	Cytochrome P450, putative (Eurofung)	32.07	detoxification	Cell rescue, defense and virulence	2.6835e-10	1.5877e-8
ANIA_03264	MFS multidrug transporter, putative (AFU_orthologue AFUA_6G03320)	32.07	detoxification	Cell rescue, defense and virulence	2.6835e-10	1.5877e-8
ANIA_03329	ABC multidrug transporter (Eurofung)	32.07	detoxification	Cell rescue, defense and virulence	2.6835e-10	1.5877e-8
ANIA_03570	Uncharacterized protein	32.07	detoxification	Cell rescue, defense and virulence	2.6835e-10	1.5877e-8
ANIA_03952	ABC multidrug transporter (Eurofung)	32.07	detoxification	Cell rescue, defense and virulence	2.6835e-10	1.5877e-8
ANIA_05260	Uncharacterized protein	32.07	detoxification	Cell rescue, defense and virulence	2.6835e-10	1.5877e-8
ANIA_05378	Siderochrome-iron transporter Sit1, putative (AFU_orthologue AFUA_7G06060)	32.07	detoxification	Cell rescue, defense and virulence	2.6835e-10	1.5877e-8
ANIA_05397	Uncharacterized protein	32.07	detoxification	Cell rescue, defense and virulence	2.6835e-10	1.5877e-8
ANIA_05421	Steroid monooxygenase (CpmA), putative (AFU_orthologue AFUA_5G07490)	32.07	detoxification	Cell rescue, defense and virulence	2.6835e-10	1.5877e-8
ANIA_05553	Cytochrome P450, putative (Eurofung)	32.07	detoxification	Cell rescue, defense and virulence	2.6835e-10	1.5877e-8
ANIA_05559	MFS multidrug transporter, putative (AFU_orthologue AFUA_4G11780)	32.07	detoxification	Cell rescue, defense and virulence	2.6835e-10	1.5877e-8
ANIA_06399	Uncharacterized protein	32.07	detoxification	Cell rescue, defense and virulence	2.6835e-10	1.5877e-8
ANIA_06436	ABC multidrug transporter (Eurofung)	32.07	detoxification	Cell rescue, defense and virulence	2.6835e-10	1.5877e-8
ANIA_06451	Uncharacterized protein	32.07	detoxification	Cell rescue, defense and virulence	2.6835e-10	1.5877e-8
ANIA_06477	MFS multidrug transporter, putative (AFU_orthologue AFUA_1G01930)	32.07	detoxification	Cell rescue, defense and virulence	2.6835e-10	1.5877e-8
ANIA_06739	Alpha-ketoglutarate-dependent taurine dioxygenase (AFU_orthologue AFUA_7G06030)	32.07	detoxification	Cell rescue, defense and virulence	2.6835e-10	1.5877e-8
ANIA_06787	Cytochrome P450, putative (Eurofung)	32.07	detoxification	Cell rescue, defense and virulence	2.6835e-10	1.5877e-8
ANIA_06808	Uncharacterized protein	32.07	detoxification	Cell rescue, defense and virulence	2.6835e-10	1.5877e-8
ANIA_06870	MATE efflux family protein (Eurofung)	32.07	detoxification	Cell rescue, defense and virulence	2.6835e-10	1.5877e-8
ANIA_06871	MFS transporter, putative (AFU_orthologue AFUA_5G13160)	32.07	detoxification	Cell rescue, defense and virulence	2.6835e-10	1.5877e-8
ANIA_07167	Putative uncharacterized protein	32.07	detoxification	Cell rescue, defense and virulence	2.6835e-10	1.5877e-8
ANIA_07295	MFS multidrug transporter, putative (AFU_orthologue; AFUA_2G16860)	32.07	detoxification	Cell rescue, defense and virulence	2.6835e-10	1.5877e-8
ANIA_07390	Putative uncharacterized protein	32.07	detoxification	Cell rescue, defense and virulence	2.6835e-10	1.5877e-8
ANIA_07521	Carboxylesterase, putative (AFU_orthologue; AFUA_3G09230)	32.07	detoxification	Cell rescue, defense and virulence	2.6835e-10	1.5877e-8
ANIA_07772	Cytochrome P450, putative (Eurofung)	32.07	detoxification	Cell rescue, defense and virulence	2.6835e-10	1.5877e-8
ANIA_07773	Cytochrome P450, putative (Eurofung)	32.07	detoxification	Cell rescue, defense and virulence	2.6835e-10	1.5877e-8
ANIA_07932	Cytochrome P450, putative (Eurofung)	32.07	detoxification	Cell rescue, defense and virulence	2.6835e-10	1.5877e-8
ANIA_07972	Uncharacterized protein	32.07	detoxification	Cell rescue, defense and virulence	2.6835e-10	1.5877e-8
ANIA_08083	MFS multidrug transporter, putative (AFU_orthologue AFUA_5G01350)	32.07	detoxification	Cell rescue, defense and virulence	2.6835e-10	1.5877e-8
ANIA_08095	MFS toxin efflux pump (AflT), putative (AFU_orthologue AFUA_1G12620)	32.07	detoxification	Cell rescue, defense and virulence	2.6835e-10	1.5877e-8
ANIA_08104	RTA1 domain protein, putative (AFU_orthologue AFUA_3G01030)	32.07	detoxification	Cell rescue, defense and virulence	2.6835e-10	1.5877e-8
ANIA_08309	Cytochrome P450, putative (Eurofung)	32.07	detoxification	Cell rescue, defense and virulence	2.6835e-10	1.5877e-8
ANIA_08340	Uncharacterized protein	32.07	detoxification	Cell rescue, defense and virulence	2.6835e-10	1.5877e-8
ANIA_08365	MFS siderochrome iron transporter MirB (AFU_orthologue AFUA_3G03640)	32.07	detoxification	Cell rescue, defense and virulence	2.6835e-10	1.5877e-8
ANIA_08408	Cytochrome P450 monooxygenase (Eurofung)	32.07	detoxification	Cell rescue, defense and virulence	2.6835e-10	1.5877e-8
ANIA_08410	FAD-dependent monooxygenase (Eurofung)	32.07	detoxification	Cell rescue, defense and virulence	2.6835e-10	1.5877e-8
ANIA_08438	Cytochrome P450, putative (Eurofung)	32.07	detoxification	Cell rescue, defense and virulence	2.6835e-10	1.5877e-8
ANIA_08489	ATP-binding cassette multidrug transporter [Source:UniProtKB/TrEMBLAcc:P78577]	32.07	detoxification	Cell rescue, defense and virulence	2.6835e-10	1.5877e-8
ANIA_08526	Uncharacterized protein	32.07	detoxification	Cell rescue, defense and virulence	2.6835e-10	1.5877e-8
ANIA_08760	MFS transporter, putative (AFU_orthologue AFUA_6G13880)	32.07	detoxification	Cell rescue, defense and virulence	2.6835e-10	1.5877e-8
ANIA_08919	Cytochrome P450, putative (Eurofung)	32.07	detoxification	Cell rescue, defense and virulence	2.6835e-10	1.5877e-8
ANIA_08952	Cytochrome P450, putative (Eurofung)	32.07	detoxification	Cell rescue, defense and virulence	2.6835e-10	1.5877e-8
ANIA_08983	MFS transporter, putative (AFU_orthologue AFUA_2G02040)	32.07	detoxification	Cell rescue, defense and virulence	2.6835e-10	1.5877e-8
ANIA_09161	Uncharacterized protein	32.07	detoxification	Cell rescue, defense and virulence	2.6835e-10	1.5877e-8
ANIA_09299	Glutathione transferase (Eurofung)	32.07	detoxification	Cell rescue, defense and virulence	2.6835e-10	1.5877e-8
ANIA_10036	Uncharacterized protein	32.07	detoxification	Cell rescue, defense and virulence	2.6835e-10	1.5877e-8
ANIA_10389	Cytochrome P450, putative (Eurofung)	32.07	detoxification	Cell rescue, defense and virulence	2.6835e-10	1.5877e-8
ANIA_10582	FAD binding monooxygenase, putative (JCVI)	32.07	detoxification	Cell rescue, defense and virulence	2.6835e-10	1.5877e-8
ANIA_10887	Cytochrome P450, putative (Eurofung)	32.07	detoxification	Cell rescue, defense and virulence	2.6835e-10	1.5877e-8
ANIA_10951	Putative uncharacterized protein	32.07	detoxification	Cell rescue, defense and virulence	2.6835e-10	1.5877e-8
ANIA_11217	MFS toxin efflux pump (AflT), putative (AFU_orthologue AFUA_1G12620)	32.07	detoxification	Cell rescue, defense and virulence	2.6835e-10	1.5877e-8
ANIA_00011	NO ENTRY IN DB	32.05.05	virulence, disease factors	Cell rescue, defense and virulence	3.3729e-10	1.7105e-8
ANIA_00338	Cytochrome P450, putative (Eurofung)	32.05.05	virulence, disease factors	Cell rescue, defense and virulence	3.3729e-10	1.7105e-8
ANIA_00517	Uncharacterized protein	32.05.05	virulence, disease factors	Cell rescue, defense and virulence	3.3729e-10	1.7105e-8
ANIA_00549	Uncharacterized protein	32.05.05	virulence, disease factors	Cell rescue, defense and virulence	3.3729e-10	1.7105e-8
ANIA_01312	Uncharacterized protein	32.05.05	virulence, disease factors	Cell rescue, defense and virulence	3.3729e-10	1.7105e-8
ANIA_01548	Oxidoreductase, short chain dehydrogenase/reductase family (AFU_orthologue AFUA_8G05590)	32.05.05	virulence, disease factors	Cell rescue, defense and virulence	3.3729e-10	1.7105e-8
ANIA_01738	Uncharacterized protein	32.05.05	virulence, disease factors	Cell rescue, defense and virulence	3.3729e-10	1.7105e-8
ANIA_02040	Cytochrome P450, putative (Eurofung)	32.05.05	virulence, disease factors	Cell rescue, defense and virulence	3.3729e-10	1.7105e-8
ANIA_02547	Polyketide synthase, putative (Eurofung)	32.05.05	virulence, disease factors	Cell rescue, defense and virulence	3.3729e-10	1.7105e-8
ANIA_02575	Uncharacterized protein	32.05.05	virulence, disease factors	Cell rescue, defense and virulence	3.3729e-10	1.7105e-8
ANIA_02697	Uncharacterized protein	32.05.05	virulence, disease factors	Cell rescue, defense and virulence	3.3729e-10	1.7105e-8
ANIA_03237	Uncharacterized protein	32.05.05	virulence, disease factors	Cell rescue, defense and virulence	3.3729e-10	1.7105e-8
ANIA_03321	Hypothetical aspartyl protease (Eurofung)	32.05.05	virulence, disease factors	Cell rescue, defense and virulence	3.3729e-10	1.7105e-8
ANIA_03995	Uncharacterized protein	32.05.05	virulence, disease factors	Cell rescue, defense and virulence	3.3729e-10	1.7105e-8
ANIA_05069	Integral membrane protein, putative (AFU_orthologue AFUA_5G02860)	32.05.05	virulence, disease factors	Cell rescue, defense and virulence	3.3729e-10	1.7105e-8
ANIA_05943	Uncharacterized protein	32.05.05	virulence, disease factors	Cell rescue, defense and virulence	3.3729e-10	1.7105e-8
ANIA_06236	Putative siderophore synthetase (Eurofung)	32.05.05	virulence, disease factors	Cell rescue, defense and virulence	3.3729e-10	1.7105e-8
ANIA_06413	Integral membrane protein (AFU_orthologue AFUA_4G00600)	32.05.05	virulence, disease factors	Cell rescue, defense and virulence	3.3729e-10	1.7105e-8
ANIA_06787	Cytochrome P450, putative (Eurofung)	32.05.05	virulence, disease factors	Cell rescue, defense and virulence	3.3729e-10	1.7105e-8
ANIA_07232	Putative uncharacterized protein	32.05.05	virulence, disease factors	Cell rescue, defense and virulence	3.3729e-10	1.7105e-8
ANIA_07523	Putative uncharacterized protein	32.05.05	virulence, disease factors	Cell rescue, defense and virulence	3.3729e-10	1.7105e-8
ANIA_07774	Integral membrane protein Pth11-like, putative (AFU_orthologue; AFUA_7G06620)	32.05.05	virulence, disease factors	Cell rescue, defense and virulence	3.3729e-10	1.7105e-8
ANIA_07932	Cytochrome P450, putative (Eurofung)	32.05.05	virulence, disease factors	Cell rescue, defense and virulence	3.3729e-10	1.7105e-8
ANIA_07972	Uncharacterized protein	32.05.05	virulence, disease factors	Cell rescue, defense and virulence	3.3729e-10	1.7105e-8
ANIA_08155	Uncharacterized protein	32.05.05	virulence, disease factors	Cell rescue, defense and virulence	3.3729e-10	1.7105e-8
ANIA_08309	Cytochrome P450, putative (Eurofung)	32.05.05	virulence, disease factors	Cell rescue, defense and virulence	3.3729e-10	1.7105e-8
ANIA_08328	Uncharacterized protein	32.05.05	virulence, disease factors	Cell rescue, defense and virulence	3.3729e-10	1.7105e-8
ANIA_08548	Uncharacterized protein	32.05.05	virulence, disease factors	Cell rescue, defense and virulence	3.3729e-10	1.7105e-8
ANIA_08943	Integral membrane protein, putative (AFU_orthologue AFUA_6G11560)	32.05.05	virulence, disease factors	Cell rescue, defense and virulence	3.3729e-10	1.7105e-8
ANIA_09005	Polyketide synthase, putative (JCVI)	32.05.05	virulence, disease factors	Cell rescue, defense and virulence	3.3729e-10	1.7105e-8
ANIA_09036	Uncharacterized protein	32.05.05	virulence, disease factors	Cell rescue, defense and virulence	3.3729e-10	1.7105e-8
ANIA_09306	Uncharacterized protein	32.05.05	virulence, disease factors	Cell rescue, defense and virulence	3.3729e-10	1.7105e-8
ANIA_09387	Uncharacterized protein	32.05.05	virulence, disease factors	Cell rescue, defense and virulence	3.3729e-10	1.7105e-8
ANIA_10887	Cytochrome P450, putative (Eurofung)	32.05.05	virulence, disease factors	Cell rescue, defense and virulence	3.3729e-10	1.7105e-8
ANIA_00009	Hypothetical N-methylhydantoinase (Eurofung)	01.05	C-compound and carbohydrate metabolism	Metabolism	4.5015e-9	1.9975e-7
ANIA_00052	Short chain dehydrogenase/reductase family (AFU_orthologue AFUA_5G12480)	01.05	C-compound and carbohydrate metabolism	Metabolism	4.5015e-9	1.9975e-7
ANIA_00158	Quinone oxidoreductase, putative (AFU_orthologue AFUA_5G11430)	01.05	C-compound and carbohydrate metabolism	Metabolism	4.5015e-9	1.9975e-7
ANIA_00216	Uncharacterized protein	01.05	C-compound and carbohydrate metabolism	Metabolism	4.5015e-9	1.9975e-7
ANIA_00517	Uncharacterized protein	01.05	C-compound and carbohydrate metabolism	Metabolism	4.5015e-9	1.9975e-7
ANIA_00549	Uncharacterized protein	01.05	C-compound and carbohydrate metabolism	Metabolism	4.5015e-9	1.9975e-7
ANIA_00554	NO ENTRY IN DB	01.05	C-compound and carbohydrate metabolism	Metabolism	4.5015e-9	1.9975e-7
ANIA_00886	NO ENTRY IN DB	01.05	C-compound and carbohydrate metabolism	Metabolism	4.5015e-9	1.9975e-7
ANIA_00887	NO ENTRY IN DB	01.05	C-compound and carbohydrate metabolism	Metabolism	4.5015e-9	1.9975e-7
ANIA_01033	Uncharacterized protein	01.05	C-compound and carbohydrate metabolism	Metabolism	4.5015e-9	1.9975e-7
ANIA_01035	FAD binding domain protein (JCVI)	01.05	C-compound and carbohydrate metabolism	Metabolism	4.5015e-9	1.9975e-7
ANIA_01136	NO ENTRY IN DB	01.05	C-compound and carbohydrate metabolism	Metabolism	4.5015e-9	1.9975e-7
ANIA_01312	Uncharacterized protein	01.05	C-compound and carbohydrate metabolism	Metabolism	4.5015e-9	1.9975e-7
ANIA_01332	Beta-1,3-exoglucosidase (Eurofung)	01.05	C-compound and carbohydrate metabolism	Metabolism	4.5015e-9	1.9975e-7
ANIA_01429	Choline oxidase (CodA), putative (AFU_orthologue AFUA_8G04090)	01.05	C-compound and carbohydrate metabolism	Metabolism	4.5015e-9	1.9975e-7
ANIA_01472	C4-dicarboxylate transporter/malic acid transport protein, putative (AFU_orthologue AFUA_8G04630)	01.05	C-compound and carbohydrate metabolism	Metabolism	4.5015e-9	1.9975e-7
ANIA_01548	Oxidoreductase, short chain dehydrogenase/reductase family (AFU_orthologue AFUA_8G05590)	01.05	C-compound and carbohydrate metabolism	Metabolism	4.5015e-9	1.9975e-7
ANIA_01602	NO ENTRY IN DB	01.05	C-compound and carbohydrate metabolism	Metabolism	4.5015e-9	1.9975e-7
ANIA_01616	Uncharacterized protein	01.05	C-compound and carbohydrate metabolism	Metabolism	4.5015e-9	1.9975e-7
ANIA_01617	Uncharacterized protein	01.05	C-compound and carbohydrate metabolism	Metabolism	4.5015e-9	1.9975e-7
ANIA_01643	Lignostilbene dioxygenase, putative (AFU_orthologue AFUA_4G01500)	01.05	C-compound and carbohydrate metabolism	Metabolism	4.5015e-9	1.9975e-7
ANIA_01677	Short chain dehydrogenase, putative (AFU_orthologue AFUA_4G08710)	01.05	C-compound and carbohydrate metabolism	Metabolism	4.5015e-9	1.9975e-7
ANIA_01726	Uncharacterized protein	01.05	C-compound and carbohydrate metabolism	Metabolism	4.5015e-9	1.9975e-7
ANIA_01734	3-dehydroshikimate dehydratase, putative (AFU_orthologue AFUA_6G08740)	01.05	C-compound and carbohydrate metabolism	Metabolism	4.5015e-9	1.9975e-7
ANIA_01787	Uncharacterized protein	01.05	C-compound and carbohydrate metabolism	Metabolism	4.5015e-9	1.9975e-7
ANIA_01822	Oxidoreductase, short chain dehydrogenase/reductase family protein, putative (AFU_orthologue AFUA_3G09150)	01.05	C-compound and carbohydrate metabolism	Metabolism	4.5015e-9	1.9975e-7
ANIA_02118	Uncharacterized protein	01.05	C-compound and carbohydrate metabolism	Metabolism	4.5015e-9	1.9975e-7
ANIA_02177	Short chain dehydrogenase/oxidoreductase, putative (AFU_orthologue AFUA_2G15740)	01.05	C-compound and carbohydrate metabolism	Metabolism	4.5015e-9	1.9975e-7
ANIA_02207	O-methyltransferase, putative (AFU_orthologue AFUA_5G06990)	01.05	C-compound and carbohydrate metabolism	Metabolism	4.5015e-9	1.9975e-7
ANIA_02351	Zinc-containing alcohol dehydrogenase, putative (AFU_orthologue AFUA_7G06260)	01.05	C-compound and carbohydrate metabolism	Metabolism	4.5015e-9	1.9975e-7
ANIA_02393	Short chain oxidoreductase/dehydrogenase, putative (AFU_orthologue AFUA_1G01770)	01.05	C-compound and carbohydrate metabolism	Metabolism	4.5015e-9	1.9975e-7
ANIA_02469	Short chain dehydrogenase, putative (AFU_orthologue AFUA_5G01530)	01.05	C-compound and carbohydrate metabolism	Metabolism	4.5015e-9	1.9975e-7
ANIA_02558	Flavin-binding monooxygenase, putative (AFU_orthologue AFUA_3G15050)	01.05	C-compound and carbohydrate metabolism	Metabolism	4.5015e-9	1.9975e-7
ANIA_02593	Salicylate hydroxylase, putative (AFU_orthologue AFUA_3G01600)	01.05	C-compound and carbohydrate metabolism	Metabolism	4.5015e-9	1.9975e-7
ANIA_02601	MFS maltose transporter, putative (AFU_orthologue AFUA_4G00150)	01.05	C-compound and carbohydrate metabolism	Metabolism	4.5015e-9	1.9975e-7
ANIA_02609	Uncharacterized protein	01.05	C-compound and carbohydrate metabolism	Metabolism	4.5015e-9	1.9975e-7
ANIA_02638	Uncharacterized protein	01.05	C-compound and carbohydrate metabolism	Metabolism	4.5015e-9	1.9975e-7
ANIA_02674	AMP-binding enzyme, putative (AFU_orthologue AFUA_5G14270)	01.05	C-compound and carbohydrate metabolism	Metabolism	4.5015e-9	1.9975e-7
ANIA_02697	Uncharacterized protein	01.05	C-compound and carbohydrate metabolism	Metabolism	4.5015e-9	1.9975e-7
ANIA_02794	Uncharacterized protein	01.05	C-compound and carbohydrate metabolism	Metabolism	4.5015e-9	1.9975e-7
ANIA_03046	Endoglucanase, putative (AFU_orthologue AFUA_2G14540)	01.05	C-compound and carbohydrate metabolism	Metabolism	4.5015e-9	1.9975e-7
ANIA_03201	Beta-galactosidase (Eurofung)	01.05	C-compound and carbohydrate metabolism	Metabolism	4.5015e-9	1.9975e-7
ANIA_03205	Aldehyde dehydrogenase, putative (AFU_orthologue AFUA_4G02830)	01.05	C-compound and carbohydrate metabolism	Metabolism	4.5015e-9	1.9975e-7
ANIA_03206	Uncharacterized protein	01.05	C-compound and carbohydrate metabolism	Metabolism	4.5015e-9	1.9975e-7
ANIA_03388	Alpha-amylase (EC 3.2.1.1)	01.05	C-compound and carbohydrate metabolism	Metabolism	4.5015e-9	1.9975e-7
ANIA_03414	Aldo-keto reductase (YakC), putative (AFU_orthologue AFUA_8G01560)	01.05	C-compound and carbohydrate metabolism	Metabolism	4.5015e-9	1.9975e-7
ANIA_03504	Alpha-glucosidase, putative (AFU_orthologue AFUA_1G06560)	01.05	C-compound and carbohydrate metabolism	Metabolism	4.5015e-9	1.9975e-7
ANIA_03613	NO ENTRY IN DB	01.05	C-compound and carbohydrate metabolism	Metabolism	4.5015e-9	1.9975e-7
ANIA_03639	Uncharacterized protein	01.05	C-compound and carbohydrate metabolism	Metabolism	4.5015e-9	1.9975e-7
ANIA_03701	Uncharacterized protein	01.05	C-compound and carbohydrate metabolism	Metabolism	4.5015e-9	1.9975e-7
ANIA_03995	Uncharacterized protein	01.05	C-compound and carbohydrate metabolism	Metabolism	4.5015e-9	1.9975e-7
ANIA_03996	Uncharacterized protein	01.05	C-compound and carbohydrate metabolism	Metabolism	4.5015e-9	1.9975e-7
ANIA_04008	Hypothetical O-methyltransferase (Eurofung)	01.05	C-compound and carbohydrate metabolism	Metabolism	4.5015e-9	1.9975e-7
ANIA_04336	L-arabinitol 4-dehydrogenase (AFU_orthologue AFUA_1G11020)	01.05	C-compound and carbohydrate metabolism	Metabolism	4.5015e-9	1.9975e-7
ANIA_04372	NO ENTRY IN DB	01.05	C-compound and carbohydrate metabolism	Metabolism	4.5015e-9	1.9975e-7
ANIA_04829	Aldehyde reductase I (ARI), putative (AFU_orthologue AFUA_3G09190)	01.05	C-compound and carbohydrate metabolism	Metabolism	4.5015e-9	1.9975e-7
ANIA_05257	Uncharacterized protein	01.05	C-compound and carbohydrate metabolism	Metabolism	4.5015e-9	1.9975e-7
ANIA_05258	Uncharacterized protein	01.05	C-compound and carbohydrate metabolism	Metabolism	4.5015e-9	1.9975e-7
ANIA_05260	Uncharacterized protein	01.05	C-compound and carbohydrate metabolism	Metabolism	4.5015e-9	1.9975e-7
ANIA_05397	Uncharacterized protein	01.05	C-compound and carbohydrate metabolism	Metabolism	4.5015e-9	1.9975e-7
ANIA_05463	Uncharacterized protein	01.05	C-compound and carbohydrate metabolism	Metabolism	4.5015e-9	1.9975e-7
ANIA_05581	Sucrase/ferredoxin-like family protein, putative (AFU_orthologue AFUA_4G11477)	01.05	C-compound and carbohydrate metabolism	Metabolism	4.5015e-9	1.9975e-7
ANIA_05842	Uncharacterized protein	01.05	C-compound and carbohydrate metabolism	Metabolism	4.5015e-9	1.9975e-7
ANIA_05976	NO ENTRY IN DB	01.05	C-compound and carbohydrate metabolism	Metabolism	4.5015e-9	1.9975e-7
ANIA_06096	Uncharacterized protein	01.05	C-compound and carbohydrate metabolism	Metabolism	4.5015e-9	1.9975e-7
ANIA_06403	Uncharacterized protein	01.05	C-compound and carbohydrate metabolism	Metabolism	4.5015e-9	1.9975e-7
ANIA_06428	Uncharacterized protein	01.05	C-compound and carbohydrate metabolism	Metabolism	4.5015e-9	1.9975e-7
ANIA_06450	Oxidoreductase, short-chain dehydrogenase/reductase family, putative (AFU_orthologue AFUA_5G01040)	01.05	C-compound and carbohydrate metabolism	Metabolism	4.5015e-9	1.9975e-7
ANIA_06470	Lysozyme (EC 3.2.1.17)	01.05	C-compound and carbohydrate metabolism	Metabolism	4.5015e-9	1.9975e-7
ANIA_06656	NO ENTRY IN DB	01.05	C-compound and carbohydrate metabolism	Metabolism	4.5015e-9	1.9975e-7
ANIA_06772	Uncharacterized protein	01.05	C-compound and carbohydrate metabolism	Metabolism	4.5015e-9	1.9975e-7
ANIA_06788	Putative Zn(II)2Cys6 transcription factor (Eurofung)	01.05	C-compound and carbohydrate metabolism	Metabolism	4.5015e-9	1.9975e-7
ANIA_06792	Glycerol-3-phosphate dehydrogenase (Eurofung)	01.05	C-compound and carbohydrate metabolism	Metabolism	4.5015e-9	1.9975e-7
ANIA_06808	Uncharacterized protein	01.05	C-compound and carbohydrate metabolism	Metabolism	4.5015e-9	1.9975e-7
ANIA_06882	Carboxyvinyl-carboxyphosphonate phosphorylmutase (AFU_orthologue AFUA_2G00120)	01.05	C-compound and carbohydrate metabolism	Metabolism	4.5015e-9	1.9975e-7
ANIA_06945	O-methyltransferase, putative (AFU_orthologue AFUA_8G00390)	01.05	C-compound and carbohydrate metabolism	Metabolism	4.5015e-9	1.9975e-7
ANIA_07075	Putative uncharacterized protein	01.05	C-compound and carbohydrate metabolism	Metabolism	4.5015e-9	1.9975e-7
ANIA_07119	Putative uncharacterized protein	01.05	C-compound and carbohydrate metabolism	Metabolism	4.5015e-9	1.9975e-7
ANIA_07156	NAD binding Rossmann fold oxidoreductase, putative (AFU_orthologue; AFUA_4G00560)	01.05	C-compound and carbohydrate metabolism	Metabolism	4.5015e-9	1.9975e-7
ANIA_07230	Cellobiose dehydrogenase (AFU_orthologue; AFUA_2G17620)	01.05	C-compound and carbohydrate metabolism	Metabolism	4.5015e-9	1.9975e-7
ANIA_07267	Putative uncharacterized protein	01.05	C-compound and carbohydrate metabolism	Metabolism	4.5015e-9	1.9975e-7
ANIA_07269	Putative uncharacterized protein	01.05	C-compound and carbohydrate metabolism	Metabolism	4.5015e-9	1.9975e-7
ANIA_07274	FAD binding domain protein (AFU_orthologue; AFUA_6G12070)	01.05	C-compound and carbohydrate metabolism	Metabolism	4.5015e-9	1.9975e-7
ANIA_07402	Glucoamylase (EC 3.2.1.3) (1,4-alpha-D-glucan glucohydrolase) (Glucan 1,4-alpha-glucosidase)	01.05	C-compound and carbohydrate metabolism	Metabolism	4.5015e-9	1.9975e-7
ANIA_07521	Carboxylesterase, putative (AFU_orthologue; AFUA_3G09230)	01.05	C-compound and carbohydrate metabolism	Metabolism	4.5015e-9	1.9975e-7
ANIA_07663	D-mandelate dehydrogenase, putative (AFU_orthologue; AFUA_2G01280)	01.05	C-compound and carbohydrate metabolism	Metabolism	4.5015e-9	1.9975e-7
ANIA_07832	Choline dehydrogenase, putative (AFU_orthologue; AFUA_5G00630)	01.05	C-compound and carbohydrate metabolism	Metabolism	4.5015e-9	1.9975e-7
ANIA_07886	Uncharacterized protein	01.05	C-compound and carbohydrate metabolism	Metabolism	4.5015e-9	1.9975e-7
ANIA_07891	Uncharacterized protein	01.05	C-compound and carbohydrate metabolism	Metabolism	4.5015e-9	1.9975e-7
ANIA_07919	Putative Zn(II)2Cys6 transcription factor (Eurofung)	01.05	C-compound and carbohydrate metabolism	Metabolism	4.5015e-9	1.9975e-7
ANIA_07954	NADP(+) coupled glycerol dehydrogenase (Eurofung)	01.05	C-compound and carbohydrate metabolism	Metabolism	4.5015e-9	1.9975e-7
ANIA_08099	Oxalate decarboxylase, putative (AFU_orthologue AFUA_2G14610)	01.05	C-compound and carbohydrate metabolism	Metabolism	4.5015e-9	1.9975e-7
ANIA_08113	Uncharacterized protein	01.05	C-compound and carbohydrate metabolism	Metabolism	4.5015e-9	1.9975e-7
ANIA_08154	Uncharacterized protein	01.05	C-compound and carbohydrate metabolism	Metabolism	4.5015e-9	1.9975e-7
ANIA_08155	Uncharacterized protein	01.05	C-compound and carbohydrate metabolism	Metabolism	4.5015e-9	1.9975e-7
ANIA_08327	NO ENTRY IN DB	01.05	C-compound and carbohydrate metabolism	Metabolism	4.5015e-9	1.9975e-7
ANIA_08329	Aryl-alcohol dehydrogenase, putative (AFU_orthologue AFUA_4G00610)	01.05	C-compound and carbohydrate metabolism	Metabolism	4.5015e-9	1.9975e-7
ANIA_08354	NmrA-like family protein (AFU_orthologue AFUA_6G00230)	01.05	C-compound and carbohydrate metabolism	Metabolism	4.5015e-9	1.9975e-7
ANIA_08409	Enoyl reductase (Eurofung)	01.05	C-compound and carbohydrate metabolism	Metabolism	4.5015e-9	1.9975e-7
ANIA_08410	FAD-dependent monooxygenase (Eurofung)	01.05	C-compound and carbohydrate metabolism	Metabolism	4.5015e-9	1.9975e-7
ANIA_08453	NO ENTRY IN DB	01.05	C-compound and carbohydrate metabolism	Metabolism	4.5015e-9	1.9975e-7
ANIA_08454	Amine oxidase	01.05	C-compound and carbohydrate metabolism	Metabolism	4.5015e-9	1.9975e-7
ANIA_08477	Xylosidase : arabinofuranosidase (AFU_orthologue AFUA_2G13190)	01.05	C-compound and carbohydrate metabolism	Metabolism	4.5015e-9	1.9975e-7
ANIA_08547	Glucose-methanol-choline oxidoreductase (Eurofung)	01.05	C-compound and carbohydrate metabolism	Metabolism	4.5015e-9	1.9975e-7
ANIA_08559	Uncharacterized protein	01.05	C-compound and carbohydrate metabolism	Metabolism	4.5015e-9	1.9975e-7
ANIA_08619	Uncharacterized protein	01.05	C-compound and carbohydrate metabolism	Metabolism	4.5015e-9	1.9975e-7
ANIA_08953	Uncharacterized protein	01.05	C-compound and carbohydrate metabolism	Metabolism	4.5015e-9	1.9975e-7
ANIA_08970	Oxidoreductase CipA-like, putative (AFU_orthologue AFUA_1G12460)	01.05	C-compound and carbohydrate metabolism	Metabolism	4.5015e-9	1.9975e-7
ANIA_09051	Uncharacterized protein	01.05	C-compound and carbohydrate metabolism	Metabolism	4.5015e-9	1.9975e-7
ANIA_09127	Short-chain oxidoreductase, putative (AFU_orthologue AFUA_1G13950)	01.05	C-compound and carbohydrate metabolism	Metabolism	4.5015e-9	1.9975e-7
ANIA_09158	Short chain dehydrogenase, putative (AFU_orthologue AFUA_4G01040)	01.05	C-compound and carbohydrate metabolism	Metabolism	4.5015e-9	1.9975e-7
ANIA_09179	Pyridoxal reductase (AKR8), putative (AFU_orthologue AFUA_1G10270)	01.05	C-compound and carbohydrate metabolism	Metabolism	4.5015e-9	1.9975e-7
ANIA_09181	Oxidoreductase CipA-like, putative (AFU_orthologue AFUA_1G12460)	01.05	C-compound and carbohydrate metabolism	Metabolism	4.5015e-9	1.9975e-7
ANIA_09284	Uncharacterized protein	01.05	C-compound and carbohydrate metabolism	Metabolism	4.5015e-9	1.9975e-7
ANIA_09295	Uncharacterized protein	01.05	C-compound and carbohydrate metabolism	Metabolism	4.5015e-9	1.9975e-7
ANIA_09365	NO ENTRY IN DB	01.05	C-compound and carbohydrate metabolism	Metabolism	4.5015e-9	1.9975e-7
ANIA_09378	Uncharacterized protein	01.05	C-compound and carbohydrate metabolism	Metabolism	4.5015e-9	1.9975e-7
ANIA_09380	Uncharacterized protein	01.05	C-compound and carbohydrate metabolism	Metabolism	4.5015e-9	1.9975e-7
ANIA_09457	Uncharacterized protein	01.05	C-compound and carbohydrate metabolism	Metabolism	4.5015e-9	1.9975e-7
ANIA_09458	Putative Zn(II)2Cys6 transcription factor (Eurofung)	01.05	C-compound and carbohydrate metabolism	Metabolism	4.5015e-9	1.9975e-7
ANIA_09524	Endo-1,4-beta-glucanase, putative (AFU_orthologue AFUA_3G03870)	01.05	C-compound and carbohydrate metabolism	Metabolism	4.5015e-9	1.9975e-7
ANIA_10004	NO ENTRY IN DB	01.05	C-compound and carbohydrate metabolism	Metabolism	4.5015e-9	1.9975e-7
ANIA_10005	Uncharacterized protein	01.05	C-compound and carbohydrate metabolism	Metabolism	4.5015e-9	1.9975e-7
ANIA_10217	Aldo-keto reductase (AKR13), puatative (AFU_orthologue AFUA_7G00700)	01.05	C-compound and carbohydrate metabolism	Metabolism	4.5015e-9	1.9975e-7
ANIA_10274	Exo-polygalacturonase, putative (AFU_orthologue AFUA_7G06410)	01.05	C-compound and carbohydrate metabolism	Metabolism	4.5015e-9	1.9975e-7
ANIA_10384	C6 transcription factor, putative (AFU_orthologue AFUA_5G14530)	01.05	C-compound and carbohydrate metabolism	Metabolism	4.5015e-9	1.9975e-7
ANIA_10402	FAD-binding oxidoreductase, putative (AFU_orthologue AFUA_3G03300)	01.05	C-compound and carbohydrate metabolism	Metabolism	4.5015e-9	1.9975e-7
ANIA_10420	Maltase MalT (AFU_orthologue AFUA_8G07070)	01.05	C-compound and carbohydrate metabolism	Metabolism	4.5015e-9	1.9975e-7
ANIA_10423	Putative Zn(II)2Cys6 transcription factor (Eurofung)	01.05	C-compound and carbohydrate metabolism	Metabolism	4.5015e-9	1.9975e-7
ANIA_10582	FAD binding monooxygenase, putative (JCVI)	01.05	C-compound and carbohydrate metabolism	Metabolism	4.5015e-9	1.9975e-7
ANIA_10602	Aldehyde dehydrogenase family protein, putative (AFU_orthologue AFUA_3G03250)	01.05	C-compound and carbohydrate metabolism	Metabolism	4.5015e-9	1.9975e-7
ANIA_10656	Uncharacterized protein	01.05	C-compound and carbohydrate metabolism	Metabolism	4.5015e-9	1.9975e-7
ANIA_10787	Uncharacterized protein	01.05	C-compound and carbohydrate metabolism	Metabolism	4.5015e-9	1.9975e-7
ANIA_10891	Putative hexose transporter [Source:UniProtKB/TrEMBL;Acc:Q2WBH1]	01.05	C-compound and carbohydrate metabolism	Metabolism	4.5015e-9	1.9975e-7
ANIA_10973	Citrate synthase	01.05	C-compound and carbohydrate metabolism	Metabolism	4.5015e-9	1.9975e-7
ANIA_11030	NADP(+) coupled glycerol dehydrogenase (Eurofung)	01.05	C-compound and carbohydrate metabolism	Metabolism	4.5015e-9	1.9975e-7
ANIA_11035	Uncharacterized protein	01.05	C-compound and carbohydrate metabolism	Metabolism	4.5015e-9	1.9975e-7
ANIA_11172	Uncharacterized protein	01.05	C-compound and carbohydrate metabolism	Metabolism	4.5015e-9	1.9975e-7
ANIA_11187	Uncharacterized protein	01.05	C-compound and carbohydrate metabolism	Metabolism	4.5015e-9	1.9975e-7
ANIA_11207	Uncharacterized protein	01.05	C-compound and carbohydrate metabolism	Metabolism	4.5015e-9	1.9975e-7
ANIA_12314	Putative Zn(II)2Cys6 transcription factor (Eurofung)	01.05	C-compound and carbohydrate metabolism	Metabolism	4.5015e-9	1.9975e-7
ANIA_00497	Uncharacterized protein	20.03	transport facilities	Cellular transport, transport facilitation and transport routes	1.4219e-8	5.6085e-7
ANIA_00528	Uncharacterized protein	20.03	transport facilities	Cellular transport, transport facilitation and transport routes	1.4219e-8	5.6085e-7
ANIA_00610	VIC potassium ion channel, beta subunit (Eurofung)	20.03	transport facilities	Cellular transport, transport facilitation and transport routes	1.4219e-8	5.6085e-7
ANIA_00811	MFS allantoate transporter, putative (AFU_orthologue AFUA_1G14700)	20.03	transport facilities	Cellular transport, transport facilitation and transport routes	1.4219e-8	5.6085e-7
ANIA_01031	MFS transporter, putative (AFU_orthologue AFUA_3G02720)	20.03	transport facilities	Cellular transport, transport facilitation and transport routes	1.4219e-8	5.6085e-7
ANIA_01181	Uncharacterized protein	20.03	transport facilities	Cellular transport, transport facilitation and transport routes	1.4219e-8	5.6085e-7
ANIA_01659	Amino acid transporter (Eurofung)	20.03	transport facilities	Cellular transport, transport facilitation and transport routes	1.4219e-8	5.6085e-7
ANIA_01681	MFS transporter, putative (AFU_orthologue AFUA_6G00130)	20.03	transport facilities	Cellular transport, transport facilitation and transport routes	1.4219e-8	5.6085e-7
ANIA_01738	Uncharacterized protein	20.03	transport facilities	Cellular transport, transport facilitation and transport routes	1.4219e-8	5.6085e-7
ANIA_02074	Amino acid transporter (Eurofung)	20.03	transport facilities	Cellular transport, transport facilitation and transport routes	1.4219e-8	5.6085e-7
ANIA_02358	Uncharacterized protein	20.03	transport facilities	Cellular transport, transport facilitation and transport routes	1.4219e-8	5.6085e-7
ANIA_02368	Uncharacterized protein	20.03	transport facilities	Cellular transport, transport facilitation and transport routes	1.4219e-8	5.6085e-7
ANIA_02575	Uncharacterized protein	20.03	transport facilities	Cellular transport, transport facilitation and transport routes	1.4219e-8	5.6085e-7
ANIA_02601	MFS maltose transporter, putative (AFU_orthologue AFUA_4G00150)	20.03	transport facilities	Cellular transport, transport facilitation and transport routes	1.4219e-8	5.6085e-7
ANIA_02651	Uncharacterized protein	20.03	transport facilities	Cellular transport, transport facilitation and transport routes	1.4219e-8	5.6085e-7
ANIA_02778	Uncharacterized protein	20.03	transport facilities	Cellular transport, transport facilitation and transport routes	1.4219e-8	5.6085e-7
ANIA_02794	Uncharacterized protein	20.03	transport facilities	Cellular transport, transport facilitation and transport routes	1.4219e-8	5.6085e-7
ANIA_03195	2-ketogluconate transporter, putative (AFU_orthologue AFUA_4G02870)	20.03	transport facilities	Cellular transport, transport facilitation and transport routes	1.4219e-8	5.6085e-7
ANIA_03329	ABC multidrug transporter (Eurofung)	20.03	transport facilities	Cellular transport, transport facilitation and transport routes	1.4219e-8	5.6085e-7
ANIA_03352	Uracil transporter, putative (Eurofung)	20.03	transport facilities	Cellular transport, transport facilitation and transport routes	1.4219e-8	5.6085e-7
ANIA_03414	Aldo-keto reductase (YakC), putative (AFU_orthologue AFUA_8G01560)	20.03	transport facilities	Cellular transport, transport facilitation and transport routes	1.4219e-8	5.6085e-7
ANIA_03503	MFS transporter, putative (AFU_orthologue AFUA_1G06550)	20.03	transport facilities	Cellular transport, transport facilitation and transport routes	1.4219e-8	5.6085e-7
ANIA_03952	ABC multidrug transporter (Eurofung)	20.03	transport facilities	Cellular transport, transport facilitation and transport routes	1.4219e-8	5.6085e-7
ANIA_04124	GABA transporter, putative (Eurofung)	20.03	transport facilities	Cellular transport, transport facilitation and transport routes	1.4219e-8	5.6085e-7
ANIA_04131	Sodium ion/proton exchanger (Eurofung)	20.03	transport facilities	Cellular transport, transport facilitation and transport routes	1.4219e-8	5.6085e-7
ANIA_04857	ABC1 domain protein (AFU_orthologue AFUA_3G07620)	20.03	transport facilities	Cellular transport, transport facilitation and transport routes	1.4219e-8	5.6085e-7
ANIA_05032	Uncharacterized protein	20.03	transport facilities	Cellular transport, transport facilitation and transport routes	1.4219e-8	5.6085e-7
ANIA_05086	NO ENTRY IN DB	20.03	transport facilities	Cellular transport, transport facilitation and transport routes	1.4219e-8	5.6085e-7
ANIA_05378	Siderochrome-iron transporter Sit1, putative (AFU_orthologue AFUA_7G06060)	20.03	transport facilities	Cellular transport, transport facilitation and transport routes	1.4219e-8	5.6085e-7
ANIA_05559	MFS multidrug transporter, putative (AFU_orthologue AFUA_4G11780)	20.03	transport facilities	Cellular transport, transport facilitation and transport routes	1.4219e-8	5.6085e-7
ANIA_05943	Uncharacterized protein	20.03	transport facilities	Cellular transport, transport facilitation and transport routes	1.4219e-8	5.6085e-7
ANIA_05968	Amino acid transporter (Eurofung)	20.03	transport facilities	Cellular transport, transport facilitation and transport routes	1.4219e-8	5.6085e-7
ANIA_06413	Integral membrane protein (AFU_orthologue AFUA_4G00600)	20.03	transport facilities	Cellular transport, transport facilitation and transport routes	1.4219e-8	5.6085e-7
ANIA_06429	Uncharacterized protein	20.03	transport facilities	Cellular transport, transport facilitation and transport routes	1.4219e-8	5.6085e-7
ANIA_06436	ABC multidrug transporter (Eurofung)	20.03	transport facilities	Cellular transport, transport facilitation and transport routes	1.4219e-8	5.6085e-7
ANIA_06451	Uncharacterized protein	20.03	transport facilities	Cellular transport, transport facilitation and transport routes	1.4219e-8	5.6085e-7
ANIA_06461	Uncharacterized protein	20.03	transport facilities	Cellular transport, transport facilitation and transport routes	1.4219e-8	5.6085e-7
ANIA_06870	MATE efflux family protein (Eurofung)	20.03	transport facilities	Cellular transport, transport facilitation and transport routes	1.4219e-8	5.6085e-7
ANIA_07021	Putative uncharacterized protein	20.03	transport facilities	Cellular transport, transport facilitation and transport routes	1.4219e-8	5.6085e-7
ANIA_07119	Putative uncharacterized protein	20.03	transport facilities	Cellular transport, transport facilitation and transport routes	1.4219e-8	5.6085e-7
ANIA_07167	Putative uncharacterized protein	20.03	transport facilities	Cellular transport, transport facilitation and transport routes	1.4219e-8	5.6085e-7
ANIA_07232	Putative uncharacterized protein	20.03	transport facilities	Cellular transport, transport facilitation and transport routes	1.4219e-8	5.6085e-7
ANIA_07272	ABC transporter, putative (Eurofung)	20.03	transport facilities	Cellular transport, transport facilitation and transport routes	1.4219e-8	5.6085e-7
ANIA_07295	MFS multidrug transporter, putative (AFU_orthologue; AFUA_2G16860)	20.03	transport facilities	Cellular transport, transport facilitation and transport routes	1.4219e-8	5.6085e-7
ANIA_07390	Putative uncharacterized protein	20.03	transport facilities	Cellular transport, transport facilitation and transport routes	1.4219e-8	5.6085e-7
ANIA_07392	Choline transporter, putative (Eurofung)	20.03	transport facilities	Cellular transport, transport facilitation and transport routes	1.4219e-8	5.6085e-7
ANIA_07597	Oligopeptide transporter family (Eurofung)	20.03	transport facilities	Cellular transport, transport facilitation and transport routes	1.4219e-8	5.6085e-7
ANIA_07774	Integral membrane protein Pth11-like, putative (AFU_orthologue; AFUA_7G06620)	20.03	transport facilities	Cellular transport, transport facilitation and transport routes	1.4219e-8	5.6085e-7
ANIA_07898	Uncharacterized protein	20.03	transport facilities	Cellular transport, transport facilitation and transport routes	1.4219e-8	5.6085e-7
ANIA_07955	Hypothetical transporter, cytosine/purines, uracil, thiamine, allantoin family (Eurofung)	20.03	transport facilities	Cellular transport, transport facilitation and transport routes	1.4219e-8	5.6085e-7
ANIA_07967	Nucleoside transporter, putative (AFU_orthologue AFUA_2G04690)	20.03	transport facilities	Cellular transport, transport facilitation and transport routes	1.4219e-8	5.6085e-7
ANIA_08083	MFS multidrug transporter, putative (AFU_orthologue AFUA_5G01350)	20.03	transport facilities	Cellular transport, transport facilitation and transport routes	1.4219e-8	5.6085e-7
ANIA_08095	MFS toxin efflux pump (AflT), putative (AFU_orthologue AFUA_1G12620)	20.03	transport facilities	Cellular transport, transport facilitation and transport routes	1.4219e-8	5.6085e-7
ANIA_08104	RTA1 domain protein, putative (AFU_orthologue AFUA_3G01030)	20.03	transport facilities	Cellular transport, transport facilitation and transport routes	1.4219e-8	5.6085e-7
ANIA_08150	ABC multidrug transporter (Eurofung)	20.03	transport facilities	Cellular transport, transport facilitation and transport routes	1.4219e-8	5.6085e-7
ANIA_08328	Uncharacterized protein	20.03	transport facilities	Cellular transport, transport facilitation and transport routes	1.4219e-8	5.6085e-7
ANIA_08347	Uncharacterized protein	20.03	transport facilities	Cellular transport, transport facilitation and transport routes	1.4219e-8	5.6085e-7
ANIA_08365	MFS siderochrome iron transporter MirB (AFU_orthologue AFUA_3G03640)	20.03	transport facilities	Cellular transport, transport facilitation and transport routes	1.4219e-8	5.6085e-7
ANIA_08366	Uncharacterized protein	20.03	transport facilities	Cellular transport, transport facilitation and transport routes	1.4219e-8	5.6085e-7
ANIA_08489	ATP-binding cassette multidrug transporter [Source:UniProtKB/TrEMBLAcc:P78577]	20.03	transport facilities	Cellular transport, transport facilitation and transport routes	1.4219e-8	5.6085e-7
ANIA_08507	Uncharacterized protein	20.03	transport facilities	Cellular transport, transport facilitation and transport routes	1.4219e-8	5.6085e-7
ANIA_08538	Amino acid transporter (Eurofung)	20.03	transport facilities	Cellular transport, transport facilitation and transport routes	1.4219e-8	5.6085e-7
ANIA_08595	MFS transporter, putative (AFU_orthologue AFUA_1G17160)	20.03	transport facilities	Cellular transport, transport facilitation and transport routes	1.4219e-8	5.6085e-7
ANIA_08647	Formate/nitrate family transporter (Eurofung)	20.03	transport facilities	Cellular transport, transport facilitation and transport routes	1.4219e-8	5.6085e-7
ANIA_08760	MFS transporter, putative (AFU_orthologue AFUA_6G13880)	20.03	transport facilities	Cellular transport, transport facilitation and transport routes	1.4219e-8	5.6085e-7
ANIA_08903	MFS peptide transporter, putative (AFU_orthologue AFUA_8G02550)	20.03	transport facilities	Cellular transport, transport facilitation and transport routes	1.4219e-8	5.6085e-7
ANIA_08915	Hypothetical peptide transporter (Eurofung)	20.03	transport facilities	Cellular transport, transport facilitation and transport routes	1.4219e-8	5.6085e-7
ANIA_08983	MFS transporter, putative (AFU_orthologue AFUA_2G02040)	20.03	transport facilities	Cellular transport, transport facilitation and transport routes	1.4219e-8	5.6085e-7
ANIA_09000	MFS transporter, putative (AFU_orthologue AFUA_3G14670)	20.03	transport facilities	Cellular transport, transport facilitation and transport routes	1.4219e-8	5.6085e-7
ANIA_09306	Uncharacterized protein	20.03	transport facilities	Cellular transport, transport facilitation and transport routes	1.4219e-8	5.6085e-7
ANIA_09387	Uncharacterized protein	20.03	transport facilities	Cellular transport, transport facilitation and transport routes	1.4219e-8	5.6085e-7
ANIA_09393	MFS transporter, putative (AFU_orthologue AFUA_3G04000)	20.03	transport facilities	Cellular transport, transport facilitation and transport routes	1.4219e-8	5.6085e-7
ANIA_10036	Uncharacterized protein	20.03	transport facilities	Cellular transport, transport facilitation and transport routes	1.4219e-8	5.6085e-7
ANIA_10891	Putative hexose transporter [Source:UniProtKB/TrEMBL;Acc:Q2WBH1]	20.03	transport facilities	Cellular transport, transport facilitation and transport routes	1.4219e-8	5.6085e-7
ANIA_10951	Putative uncharacterized protein	20.03	transport facilities	Cellular transport, transport facilitation and transport routes	1.4219e-8	5.6085e-7
ANIA_11189	Uncharacterized protein	20.03	transport facilities	Cellular transport, transport facilitation and transport routes	1.4219e-8	5.6085e-7
ANIA_11211	Uncharacterized protein	20.03	transport facilities	Cellular transport, transport facilitation and transport routes	1.4219e-8	5.6085e-7
ANIA_11217	MFS toxin efflux pump (AflT), putative (AFU_orthologue AFUA_1G12620)	20.03	transport facilities	Cellular transport, transport facilitation and transport routes	1.4219e-8	5.6085e-7
ANIA_00011	NO ENTRY IN DB	32	CELL RESCUE, DEFENSE AND VIRULENCE	Cell rescue, defense and virulence	1.6616e-7	0.0000058988
ANIA_00300	Asparaginase, aspartic hydroxamate res. (Eurofung)	32	CELL RESCUE, DEFENSE AND VIRULENCE	Cell rescue, defense and virulence	1.6616e-7	0.0000058988
ANIA_00338	Cytochrome P450, putative (Eurofung)	32	CELL RESCUE, DEFENSE AND VIRULENCE	Cell rescue, defense and virulence	1.6616e-7	0.0000058988
ANIA_00517	Uncharacterized protein	32	CELL RESCUE, DEFENSE AND VIRULENCE	Cell rescue, defense and virulence	1.6616e-7	0.0000058988
ANIA_00549	Uncharacterized protein	32	CELL RESCUE, DEFENSE AND VIRULENCE	Cell rescue, defense and virulence	1.6616e-7	0.0000058988
ANIA_00554	NO ENTRY IN DB	32	CELL RESCUE, DEFENSE AND VIRULENCE	Cell rescue, defense and virulence	1.6616e-7	0.0000058988
ANIA_01031	MFS transporter, putative (AFU_orthologue AFUA_3G02720)	32	CELL RESCUE, DEFENSE AND VIRULENCE	Cell rescue, defense and virulence	1.6616e-7	0.0000058988
ANIA_01033	Uncharacterized protein	32	CELL RESCUE, DEFENSE AND VIRULENCE	Cell rescue, defense and virulence	1.6616e-7	0.0000058988
ANIA_01312	Uncharacterized protein	32	CELL RESCUE, DEFENSE AND VIRULENCE	Cell rescue, defense and virulence	1.6616e-7	0.0000058988
ANIA_01548	Oxidoreductase, short chain dehydrogenase/reductase family (AFU_orthologue AFUA_8G05590)	32	CELL RESCUE, DEFENSE AND VIRULENCE	Cell rescue, defense and virulence	1.6616e-7	0.0000058988
ANIA_01738	Uncharacterized protein	32	CELL RESCUE, DEFENSE AND VIRULENCE	Cell rescue, defense and virulence	1.6616e-7	0.0000058988
ANIA_01858	Uncharacterized protein	32	CELL RESCUE, DEFENSE AND VIRULENCE	Cell rescue, defense and virulence	1.6616e-7	0.0000058988
ANIA_01895	NO ENTRY IN DB	32	CELL RESCUE, DEFENSE AND VIRULENCE	Cell rescue, defense and virulence	1.6616e-7	0.0000058988
ANIA_02040	Cytochrome P450, putative (Eurofung)	32	CELL RESCUE, DEFENSE AND VIRULENCE	Cell rescue, defense and virulence	1.6616e-7	0.0000058988
ANIA_02201	Amino acid transporter (Eurofung)	32	CELL RESCUE, DEFENSE AND VIRULENCE	Cell rescue, defense and virulence	1.6616e-7	0.0000058988
ANIA_02368	Uncharacterized protein	32	CELL RESCUE, DEFENSE AND VIRULENCE	Cell rescue, defense and virulence	1.6616e-7	0.0000058988
ANIA_02472	Protein phosphatase, putative (AFU_orthologue AFUA_5G13740)	32	CELL RESCUE, DEFENSE AND VIRULENCE	Cell rescue, defense and virulence	1.6616e-7	0.0000058988
ANIA_02547	Polyketide synthase, putative (Eurofung)	32	CELL RESCUE, DEFENSE AND VIRULENCE	Cell rescue, defense and virulence	1.6616e-7	0.0000058988
ANIA_02558	Flavin-binding monooxygenase, putative (AFU_orthologue AFUA_3G15050)	32	CELL RESCUE, DEFENSE AND VIRULENCE	Cell rescue, defense and virulence	1.6616e-7	0.0000058988
ANIA_02575	Uncharacterized protein	32	CELL RESCUE, DEFENSE AND VIRULENCE	Cell rescue, defense and virulence	1.6616e-7	0.0000058988
ANIA_02593	Salicylate hydroxylase, putative (AFU_orthologue AFUA_3G01600)	32	CELL RESCUE, DEFENSE AND VIRULENCE	Cell rescue, defense and virulence	1.6616e-7	0.0000058988
ANIA_02651	Uncharacterized protein	32	CELL RESCUE, DEFENSE AND VIRULENCE	Cell rescue, defense and virulence	1.6616e-7	0.0000058988
ANIA_02652	Uncharacterized protein	32	CELL RESCUE, DEFENSE AND VIRULENCE	Cell rescue, defense and virulence	1.6616e-7	0.0000058988
ANIA_02675	MFS multidrug transporter, putative (AFU_orthologue AFUA_3G01120)	32	CELL RESCUE, DEFENSE AND VIRULENCE	Cell rescue, defense and virulence	1.6616e-7	0.0000058988
ANIA_02697	Uncharacterized protein	32	CELL RESCUE, DEFENSE AND VIRULENCE	Cell rescue, defense and virulence	1.6616e-7	0.0000058988
ANIA_02717	RNA-directed RNA polymerase (Sad-1), putative (AFU_orthologue AFUA_3G06790)	32	CELL RESCUE, DEFENSE AND VIRULENCE	Cell rescue, defense and virulence	1.6616e-7	0.0000058988
ANIA_03237	Uncharacterized protein	32	CELL RESCUE, DEFENSE AND VIRULENCE	Cell rescue, defense and virulence	1.6616e-7	0.0000058988
ANIA_03255	Glutathione transferase 1 (Eurofung)	32	CELL RESCUE, DEFENSE AND VIRULENCE	Cell rescue, defense and virulence	1.6616e-7	0.0000058988
ANIA_03256	Cytochrome P450, putative (Eurofung)	32	CELL RESCUE, DEFENSE AND VIRULENCE	Cell rescue, defense and virulence	1.6616e-7	0.0000058988
ANIA_03264	MFS multidrug transporter, putative (AFU_orthologue AFUA_6G03320)	32	CELL RESCUE, DEFENSE AND VIRULENCE	Cell rescue, defense and virulence	1.6616e-7	0.0000058988
ANIA_03287	Amino acid transporter (Eurofung)	32	CELL RESCUE, DEFENSE AND VIRULENCE	Cell rescue, defense and virulence	1.6616e-7	0.0000058988
ANIA_03321	Hypothetical aspartyl protease (Eurofung)	32	CELL RESCUE, DEFENSE AND VIRULENCE	Cell rescue, defense and virulence	1.6616e-7	0.0000058988
ANIA_03329	ABC multidrug transporter (Eurofung)	32	CELL RESCUE, DEFENSE AND VIRULENCE	Cell rescue, defense and virulence	1.6616e-7	0.0000058988
ANIA_03433	Putative Zn(II)2Cys6 transcription factor (Eurofung)	32	CELL RESCUE, DEFENSE AND VIRULENCE	Cell rescue, defense and virulence	1.6616e-7	0.0000058988
ANIA_03570	Uncharacterized protein	32	CELL RESCUE, DEFENSE AND VIRULENCE	Cell rescue, defense and virulence	1.6616e-7	0.0000058988
ANIA_03613	NO ENTRY IN DB	32	CELL RESCUE, DEFENSE AND VIRULENCE	Cell rescue, defense and virulence	1.6616e-7	0.0000058988
ANIA_03952	ABC multidrug transporter (Eurofung)	32	CELL RESCUE, DEFENSE AND VIRULENCE	Cell rescue, defense and virulence	1.6616e-7	0.0000058988
ANIA_03995	Uncharacterized protein	32	CELL RESCUE, DEFENSE AND VIRULENCE	Cell rescue, defense and virulence	1.6616e-7	0.0000058988
ANIA_04131	Sodium ion/proton exchanger (Eurofung)	32	CELL RESCUE, DEFENSE AND VIRULENCE	Cell rescue, defense and virulence	1.6616e-7	0.0000058988
ANIA_04372	NO ENTRY IN DB	32	CELL RESCUE, DEFENSE AND VIRULENCE	Cell rescue, defense and virulence	1.6616e-7	0.0000058988
ANIA_04829	Aldehyde reductase I (ARI), putative (AFU_orthologue AFUA_3G09190)	32	CELL RESCUE, DEFENSE AND VIRULENCE	Cell rescue, defense and virulence	1.6616e-7	0.0000058988
ANIA_05069	Integral membrane protein, putative (AFU_orthologue AFUA_5G02860)	32	CELL RESCUE, DEFENSE AND VIRULENCE	Cell rescue, defense and virulence	1.6616e-7	0.0000058988
ANIA_05260	Uncharacterized protein	32	CELL RESCUE, DEFENSE AND VIRULENCE	Cell rescue, defense and virulence	1.6616e-7	0.0000058988
ANIA_05327	Uncharacterized protein	32	CELL RESCUE, DEFENSE AND VIRULENCE	Cell rescue, defense and virulence	1.6616e-7	0.0000058988
ANIA_05378	Siderochrome-iron transporter Sit1, putative (AFU_orthologue AFUA_7G06060)	32	CELL RESCUE, DEFENSE AND VIRULENCE	Cell rescue, defense and virulence	1.6616e-7	0.0000058988
ANIA_05397	Uncharacterized protein	32	CELL RESCUE, DEFENSE AND VIRULENCE	Cell rescue, defense and virulence	1.6616e-7	0.0000058988
ANIA_05421	Steroid monooxygenase (CpmA), putative (AFU_orthologue AFUA_5G07490)	32	CELL RESCUE, DEFENSE AND VIRULENCE	Cell rescue, defense and virulence	1.6616e-7	0.0000058988
ANIA_05543	Uncharacterized protein	32	CELL RESCUE, DEFENSE AND VIRULENCE	Cell rescue, defense and virulence	1.6616e-7	0.0000058988
ANIA_05553	Cytochrome P450, putative (Eurofung)	32	CELL RESCUE, DEFENSE AND VIRULENCE	Cell rescue, defense and virulence	1.6616e-7	0.0000058988
ANIA_05558	NO ENTRY IN DB	32	CELL RESCUE, DEFENSE AND VIRULENCE	Cell rescue, defense and virulence	1.6616e-7	0.0000058988
ANIA_05559	MFS multidrug transporter, putative (AFU_orthologue AFUA_4G11780)	32	CELL RESCUE, DEFENSE AND VIRULENCE	Cell rescue, defense and virulence	1.6616e-7	0.0000058988
ANIA_05943	Uncharacterized protein	32	CELL RESCUE, DEFENSE AND VIRULENCE	Cell rescue, defense and virulence	1.6616e-7	0.0000058988
ANIA_05944	Uncharacterized protein	32	CELL RESCUE, DEFENSE AND VIRULENCE	Cell rescue, defense and virulence	1.6616e-7	0.0000058988
ANIA_06096	Uncharacterized protein	32	CELL RESCUE, DEFENSE AND VIRULENCE	Cell rescue, defense and virulence	1.6616e-7	0.0000058988
ANIA_06236	Putative siderophore synthetase (Eurofung)	32	CELL RESCUE, DEFENSE AND VIRULENCE	Cell rescue, defense and virulence	1.6616e-7	0.0000058988
ANIA_06399	Uncharacterized protein	32	CELL RESCUE, DEFENSE AND VIRULENCE	Cell rescue, defense and virulence	1.6616e-7	0.0000058988
ANIA_06413	Integral membrane protein (AFU_orthologue AFUA_4G00600)	32	CELL RESCUE, DEFENSE AND VIRULENCE	Cell rescue, defense and virulence	1.6616e-7	0.0000058988
ANIA_06436	ABC multidrug transporter (Eurofung)	32	CELL RESCUE, DEFENSE AND VIRULENCE	Cell rescue, defense and virulence	1.6616e-7	0.0000058988
ANIA_06451	Uncharacterized protein	32	CELL RESCUE, DEFENSE AND VIRULENCE	Cell rescue, defense and virulence	1.6616e-7	0.0000058988
ANIA_06470	Lysozyme (EC 3.2.1.17)	32	CELL RESCUE, DEFENSE AND VIRULENCE	Cell rescue, defense and virulence	1.6616e-7	0.0000058988
ANIA_06477	MFS multidrug transporter, putative (AFU_orthologue AFUA_1G01930)	32	CELL RESCUE, DEFENSE AND VIRULENCE	Cell rescue, defense and virulence	1.6616e-7	0.0000058988
ANIA_06656	NO ENTRY IN DB	32	CELL RESCUE, DEFENSE AND VIRULENCE	Cell rescue, defense and virulence	1.6616e-7	0.0000058988
ANIA_06739	Alpha-ketoglutarate-dependent taurine dioxygenase (AFU_orthologue AFUA_7G06030)	32	CELL RESCUE, DEFENSE AND VIRULENCE	Cell rescue, defense and virulence	1.6616e-7	0.0000058988
ANIA_06787	Cytochrome P450, putative (Eurofung)	32	CELL RESCUE, DEFENSE AND VIRULENCE	Cell rescue, defense and virulence	1.6616e-7	0.0000058988
ANIA_06792	Glycerol-3-phosphate dehydrogenase (Eurofung)	32	CELL RESCUE, DEFENSE AND VIRULENCE	Cell rescue, defense and virulence	1.6616e-7	0.0000058988
ANIA_06796	ThiJ/PfpI family protein (AFU_orthologue AFUA_5G01430)	32	CELL RESCUE, DEFENSE AND VIRULENCE	Cell rescue, defense and virulence	1.6616e-7	0.0000058988
ANIA_06808	Uncharacterized protein	32	CELL RESCUE, DEFENSE AND VIRULENCE	Cell rescue, defense and virulence	1.6616e-7	0.0000058988
ANIA_06870	MATE efflux family protein (Eurofung)	32	CELL RESCUE, DEFENSE AND VIRULENCE	Cell rescue, defense and virulence	1.6616e-7	0.0000058988
ANIA_06871	MFS transporter, putative (AFU_orthologue AFUA_5G13160)	32	CELL RESCUE, DEFENSE AND VIRULENCE	Cell rescue, defense and virulence	1.6616e-7	0.0000058988
ANIA_07167	Putative uncharacterized protein	32	CELL RESCUE, DEFENSE AND VIRULENCE	Cell rescue, defense and virulence	1.6616e-7	0.0000058988
ANIA_07232	Putative uncharacterized protein	32	CELL RESCUE, DEFENSE AND VIRULENCE	Cell rescue, defense and virulence	1.6616e-7	0.0000058988
ANIA_07272	ABC transporter, putative (Eurofung)	32	CELL RESCUE, DEFENSE AND VIRULENCE	Cell rescue, defense and virulence	1.6616e-7	0.0000058988
ANIA_07295	MFS multidrug transporter, putative (AFU_orthologue; AFUA_2G16860)	32	CELL RESCUE, DEFENSE AND VIRULENCE	Cell rescue, defense and virulence	1.6616e-7	0.0000058988
ANIA_07390	Putative uncharacterized protein	32	CELL RESCUE, DEFENSE AND VIRULENCE	Cell rescue, defense and virulence	1.6616e-7	0.0000058988
ANIA_07521	Carboxylesterase, putative (AFU_orthologue; AFUA_3G09230)	32	CELL RESCUE, DEFENSE AND VIRULENCE	Cell rescue, defense and virulence	1.6616e-7	0.0000058988
ANIA_07523	Putative uncharacterized protein	32	CELL RESCUE, DEFENSE AND VIRULENCE	Cell rescue, defense and virulence	1.6616e-7	0.0000058988
ANIA_07772	Cytochrome P450, putative (Eurofung)	32	CELL RESCUE, DEFENSE AND VIRULENCE	Cell rescue, defense and virulence	1.6616e-7	0.0000058988
ANIA_07773	Cytochrome P450, putative (Eurofung)	32	CELL RESCUE, DEFENSE AND VIRULENCE	Cell rescue, defense and virulence	1.6616e-7	0.0000058988
ANIA_07774	Integral membrane protein Pth11-like, putative (AFU_orthologue; AFUA_7G06620)	32	CELL RESCUE, DEFENSE AND VIRULENCE	Cell rescue, defense and virulence	1.6616e-7	0.0000058988
ANIA_07932	Cytochrome P450, putative (Eurofung)	32	CELL RESCUE, DEFENSE AND VIRULENCE	Cell rescue, defense and virulence	1.6616e-7	0.0000058988
ANIA_07954	NADP(+) coupled glycerol dehydrogenase (Eurofung)	32	CELL RESCUE, DEFENSE AND VIRULENCE	Cell rescue, defense and virulence	1.6616e-7	0.0000058988
ANIA_07972	Uncharacterized protein	32	CELL RESCUE, DEFENSE AND VIRULENCE	Cell rescue, defense and virulence	1.6616e-7	0.0000058988
ANIA_08083	MFS multidrug transporter, putative (AFU_orthologue AFUA_5G01350)	32	CELL RESCUE, DEFENSE AND VIRULENCE	Cell rescue, defense and virulence	1.6616e-7	0.0000058988
ANIA_08095	MFS toxin efflux pump (AflT), putative (AFU_orthologue AFUA_1G12620)	32	CELL RESCUE, DEFENSE AND VIRULENCE	Cell rescue, defense and virulence	1.6616e-7	0.0000058988
ANIA_08099	Oxalate decarboxylase, putative (AFU_orthologue AFUA_2G14610)	32	CELL RESCUE, DEFENSE AND VIRULENCE	Cell rescue, defense and virulence	1.6616e-7	0.0000058988
ANIA_08104	RTA1 domain protein, putative (AFU_orthologue AFUA_3G01030)	32	CELL RESCUE, DEFENSE AND VIRULENCE	Cell rescue, defense and virulence	1.6616e-7	0.0000058988
ANIA_08150	ABC multidrug transporter (Eurofung)	32	CELL RESCUE, DEFENSE AND VIRULENCE	Cell rescue, defense and virulence	1.6616e-7	0.0000058988
ANIA_08155	Uncharacterized protein	32	CELL RESCUE, DEFENSE AND VIRULENCE	Cell rescue, defense and virulence	1.6616e-7	0.0000058988
ANIA_08309	Cytochrome P450, putative (Eurofung)	32	CELL RESCUE, DEFENSE AND VIRULENCE	Cell rescue, defense and virulence	1.6616e-7	0.0000058988
ANIA_08327	NO ENTRY IN DB	32	CELL RESCUE, DEFENSE AND VIRULENCE	Cell rescue, defense and virulence	1.6616e-7	0.0000058988
ANIA_08328	Uncharacterized protein	32	CELL RESCUE, DEFENSE AND VIRULENCE	Cell rescue, defense and virulence	1.6616e-7	0.0000058988
ANIA_08340	Uncharacterized protein	32	CELL RESCUE, DEFENSE AND VIRULENCE	Cell rescue, defense and virulence	1.6616e-7	0.0000058988
ANIA_08365	MFS siderochrome iron transporter MirB (AFU_orthologue AFUA_3G03640)	32	CELL RESCUE, DEFENSE AND VIRULENCE	Cell rescue, defense and virulence	1.6616e-7	0.0000058988
ANIA_08408	Cytochrome P450 monooxygenase (Eurofung)	32	CELL RESCUE, DEFENSE AND VIRULENCE	Cell rescue, defense and virulence	1.6616e-7	0.0000058988
ANIA_08410	FAD-dependent monooxygenase (Eurofung)	32	CELL RESCUE, DEFENSE AND VIRULENCE	Cell rescue, defense and virulence	1.6616e-7	0.0000058988
ANIA_08438	Cytochrome P450, putative (Eurofung)	32	CELL RESCUE, DEFENSE AND VIRULENCE	Cell rescue, defense and virulence	1.6616e-7	0.0000058988
ANIA_08453	NO ENTRY IN DB	32	CELL RESCUE, DEFENSE AND VIRULENCE	Cell rescue, defense and virulence	1.6616e-7	0.0000058988
ANIA_08489	ATP-binding cassette multidrug transporter [Source:UniProtKB/TrEMBLAcc:P78577]	32	CELL RESCUE, DEFENSE AND VIRULENCE	Cell rescue, defense and virulence	1.6616e-7	0.0000058988
ANIA_08526	Uncharacterized protein	32	CELL RESCUE, DEFENSE AND VIRULENCE	Cell rescue, defense and virulence	1.6616e-7	0.0000058988
ANIA_08548	Uncharacterized protein	32	CELL RESCUE, DEFENSE AND VIRULENCE	Cell rescue, defense and virulence	1.6616e-7	0.0000058988
ANIA_08760	MFS transporter, putative (AFU_orthologue AFUA_6G13880)	32	CELL RESCUE, DEFENSE AND VIRULENCE	Cell rescue, defense and virulence	1.6616e-7	0.0000058988
ANIA_08919	Cytochrome P450, putative (Eurofung)	32	CELL RESCUE, DEFENSE AND VIRULENCE	Cell rescue, defense and virulence	1.6616e-7	0.0000058988
ANIA_08943	Integral membrane protein, putative (AFU_orthologue AFUA_6G11560)	32	CELL RESCUE, DEFENSE AND VIRULENCE	Cell rescue, defense and virulence	1.6616e-7	0.0000058988
ANIA_08952	Cytochrome P450, putative (Eurofung)	32	CELL RESCUE, DEFENSE AND VIRULENCE	Cell rescue, defense and virulence	1.6616e-7	0.0000058988
ANIA_08983	MFS transporter, putative (AFU_orthologue AFUA_2G02040)	32	CELL RESCUE, DEFENSE AND VIRULENCE	Cell rescue, defense and virulence	1.6616e-7	0.0000058988
ANIA_09005	Polyketide synthase, putative (JCVI)	32	CELL RESCUE, DEFENSE AND VIRULENCE	Cell rescue, defense and virulence	1.6616e-7	0.0000058988
ANIA_09036	Uncharacterized protein	32	CELL RESCUE, DEFENSE AND VIRULENCE	Cell rescue, defense and virulence	1.6616e-7	0.0000058988
ANIA_09161	Uncharacterized protein	32	CELL RESCUE, DEFENSE AND VIRULENCE	Cell rescue, defense and virulence	1.6616e-7	0.0000058988
ANIA_09299	Glutathione transferase (Eurofung)	32	CELL RESCUE, DEFENSE AND VIRULENCE	Cell rescue, defense and virulence	1.6616e-7	0.0000058988
ANIA_09306	Uncharacterized protein	32	CELL RESCUE, DEFENSE AND VIRULENCE	Cell rescue, defense and virulence	1.6616e-7	0.0000058988
ANIA_09316	MFS multidrug transporter, putative (AFU_orthologue AFUA_1G05010)	32	CELL RESCUE, DEFENSE AND VIRULENCE	Cell rescue, defense and virulence	1.6616e-7	0.0000058988
ANIA_09365	NO ENTRY IN DB	32	CELL RESCUE, DEFENSE AND VIRULENCE	Cell rescue, defense and virulence	1.6616e-7	0.0000058988
ANIA_09387	Uncharacterized protein	32	CELL RESCUE, DEFENSE AND VIRULENCE	Cell rescue, defense and virulence	1.6616e-7	0.0000058988
ANIA_10036	Uncharacterized protein	32	CELL RESCUE, DEFENSE AND VIRULENCE	Cell rescue, defense and virulence	1.6616e-7	0.0000058988
ANIA_10389	Cytochrome P450, putative (Eurofung)	32	CELL RESCUE, DEFENSE AND VIRULENCE	Cell rescue, defense and virulence	1.6616e-7	0.0000058988
ANIA_10582	FAD binding monooxygenase, putative (JCVI)	32	CELL RESCUE, DEFENSE AND VIRULENCE	Cell rescue, defense and virulence	1.6616e-7	0.0000058988
ANIA_10602	Aldehyde dehydrogenase family protein, putative (AFU_orthologue AFUA_3G03250)	32	CELL RESCUE, DEFENSE AND VIRULENCE	Cell rescue, defense and virulence	1.6616e-7	0.0000058988
ANIA_10887	Cytochrome P450, putative (Eurofung)	32	CELL RESCUE, DEFENSE AND VIRULENCE	Cell rescue, defense and virulence	1.6616e-7	0.0000058988
ANIA_10951	Putative uncharacterized protein	32	CELL RESCUE, DEFENSE AND VIRULENCE	Cell rescue, defense and virulence	1.6616e-7	0.0000058988
ANIA_11030	NADP(+) coupled glycerol dehydrogenase (Eurofung)	32	CELL RESCUE, DEFENSE AND VIRULENCE	Cell rescue, defense and virulence	1.6616e-7	0.0000058988
ANIA_11217	MFS toxin efflux pump (AflT), putative (AFU_orthologue AFUA_1G12620)	32	CELL RESCUE, DEFENSE AND VIRULENCE	Cell rescue, defense and virulence	1.6616e-7	0.0000058988
ANIA_01031	MFS transporter, putative (AFU_orthologue AFUA_3G02720)	20.01.27	drug/toxin transport	Cellular transport, transport facilitation and transport routes	2.0901e-7	0.0000067453
ANIA_02368	Uncharacterized protein	20.01.27	drug/toxin transport	Cellular transport, transport facilitation and transport routes	2.0901e-7	0.0000067453
ANIA_02675	MFS multidrug transporter, putative (AFU_orthologue AFUA_3G01120)	20.01.27	drug/toxin transport	Cellular transport, transport facilitation and transport routes	2.0901e-7	0.0000067453
ANIA_03237	Uncharacterized protein	20.01.27	drug/toxin transport	Cellular transport, transport facilitation and transport routes	2.0901e-7	0.0000067453
ANIA_03264	MFS multidrug transporter, putative (AFU_orthologue AFUA_6G03320)	20.01.27	drug/toxin transport	Cellular transport, transport facilitation and transport routes	2.0901e-7	0.0000067453
ANIA_03329	ABC multidrug transporter (Eurofung)	20.01.27	drug/toxin transport	Cellular transport, transport facilitation and transport routes	2.0901e-7	0.0000067453
ANIA_03952	ABC multidrug transporter (Eurofung)	20.01.27	drug/toxin transport	Cellular transport, transport facilitation and transport routes	2.0901e-7	0.0000067453
ANIA_05378	Siderochrome-iron transporter Sit1, putative (AFU_orthologue AFUA_7G06060)	20.01.27	drug/toxin transport	Cellular transport, transport facilitation and transport routes	2.0901e-7	0.0000067453
ANIA_05559	MFS multidrug transporter, putative (AFU_orthologue AFUA_4G11780)	20.01.27	drug/toxin transport	Cellular transport, transport facilitation and transport routes	2.0901e-7	0.0000067453
ANIA_06436	ABC multidrug transporter (Eurofung)	20.01.27	drug/toxin transport	Cellular transport, transport facilitation and transport routes	2.0901e-7	0.0000067453
ANIA_06451	Uncharacterized protein	20.01.27	drug/toxin transport	Cellular transport, transport facilitation and transport routes	2.0901e-7	0.0000067453
ANIA_06477	MFS multidrug transporter, putative (AFU_orthologue AFUA_1G01930)	20.01.27	drug/toxin transport	Cellular transport, transport facilitation and transport routes	2.0901e-7	0.0000067453
ANIA_06870	MATE efflux family protein (Eurofung)	20.01.27	drug/toxin transport	Cellular transport, transport facilitation and transport routes	2.0901e-7	0.0000067453
ANIA_06871	MFS transporter, putative (AFU_orthologue AFUA_5G13160)	20.01.27	drug/toxin transport	Cellular transport, transport facilitation and transport routes	2.0901e-7	0.0000067453
ANIA_07167	Putative uncharacterized protein	20.01.27	drug/toxin transport	Cellular transport, transport facilitation and transport routes	2.0901e-7	0.0000067453
ANIA_07295	MFS multidrug transporter, putative (AFU_orthologue; AFUA_2G16860)	20.01.27	drug/toxin transport	Cellular transport, transport facilitation and transport routes	2.0901e-7	0.0000067453
ANIA_07390	Putative uncharacterized protein	20.01.27	drug/toxin transport	Cellular transport, transport facilitation and transport routes	2.0901e-7	0.0000067453
ANIA_07972	Uncharacterized protein	20.01.27	drug/toxin transport	Cellular transport, transport facilitation and transport routes	2.0901e-7	0.0000067453
ANIA_08083	MFS multidrug transporter, putative (AFU_orthologue AFUA_5G01350)	20.01.27	drug/toxin transport	Cellular transport, transport facilitation and transport routes	2.0901e-7	0.0000067453
ANIA_08095	MFS toxin efflux pump (AflT), putative (AFU_orthologue AFUA_1G12620)	20.01.27	drug/toxin transport	Cellular transport, transport facilitation and transport routes	2.0901e-7	0.0000067453
ANIA_08340	Uncharacterized protein	20.01.27	drug/toxin transport	Cellular transport, transport facilitation and transport routes	2.0901e-7	0.0000067453
ANIA_08365	MFS siderochrome iron transporter MirB (AFU_orthologue AFUA_3G03640)	20.01.27	drug/toxin transport	Cellular transport, transport facilitation and transport routes	2.0901e-7	0.0000067453
ANIA_08454	Amine oxidase	20.01.27	drug/toxin transport	Cellular transport, transport facilitation and transport routes	2.0901e-7	0.0000067453
ANIA_08489	ATP-binding cassette multidrug transporter [Source:UniProtKB/TrEMBLAcc:P78577]	20.01.27	drug/toxin transport	Cellular transport, transport facilitation and transport routes	2.0901e-7	0.0000067453
ANIA_08760	MFS transporter, putative (AFU_orthologue AFUA_6G13880)	20.01.27	drug/toxin transport	Cellular transport, transport facilitation and transport routes	2.0901e-7	0.0000067453
ANIA_08983	MFS transporter, putative (AFU_orthologue AFUA_2G02040)	20.01.27	drug/toxin transport	Cellular transport, transport facilitation and transport routes	2.0901e-7	0.0000067453
ANIA_09316	MFS multidrug transporter, putative (AFU_orthologue AFUA_1G05010)	20.01.27	drug/toxin transport	Cellular transport, transport facilitation and transport routes	2.0901e-7	0.0000067453
ANIA_10036	Uncharacterized protein	20.01.27	drug/toxin transport	Cellular transport, transport facilitation and transport routes	2.0901e-7	0.0000067453
ANIA_10951	Putative uncharacterized protein	20.01.27	drug/toxin transport	Cellular transport, transport facilitation and transport routes	2.0901e-7	0.0000067453
ANIA_11217	MFS toxin efflux pump (AflT), putative (AFU_orthologue AFUA_1G12620)	20.01.27	drug/toxin transport	Cellular transport, transport facilitation and transport routes	2.0901e-7	0.0000067453
ANIA_01031	MFS transporter, putative (AFU_orthologue AFUA_3G02720)	32.07.05	detoxification by export	Cell rescue, defense and virulence	0.0000012362	0.000036571
ANIA_02368	Uncharacterized protein	32.07.05	detoxification by export	Cell rescue, defense and virulence	0.0000012362	0.000036571
ANIA_02675	MFS multidrug transporter, putative (AFU_orthologue AFUA_3G01120)	32.07.05	detoxification by export	Cell rescue, defense and virulence	0.0000012362	0.000036571
ANIA_03264	MFS multidrug transporter, putative (AFU_orthologue AFUA_6G03320)	32.07.05	detoxification by export	Cell rescue, defense and virulence	0.0000012362	0.000036571
ANIA_03329	ABC multidrug transporter (Eurofung)	32.07.05	detoxification by export	Cell rescue, defense and virulence	0.0000012362	0.000036571
ANIA_03952	ABC multidrug transporter (Eurofung)	32.07.05	detoxification by export	Cell rescue, defense and virulence	0.0000012362	0.000036571
ANIA_05559	MFS multidrug transporter, putative (AFU_orthologue AFUA_4G11780)	32.07.05	detoxification by export	Cell rescue, defense and virulence	0.0000012362	0.000036571
ANIA_06436	ABC multidrug transporter (Eurofung)	32.07.05	detoxification by export	Cell rescue, defense and virulence	0.0000012362	0.000036571
ANIA_06451	Uncharacterized protein	32.07.05	detoxification by export	Cell rescue, defense and virulence	0.0000012362	0.000036571
ANIA_06477	MFS multidrug transporter, putative (AFU_orthologue AFUA_1G01930)	32.07.05	detoxification by export	Cell rescue, defense and virulence	0.0000012362	0.000036571
ANIA_06870	MATE efflux family protein (Eurofung)	32.07.05	detoxification by export	Cell rescue, defense and virulence	0.0000012362	0.000036571
ANIA_06871	MFS transporter, putative (AFU_orthologue AFUA_5G13160)	32.07.05	detoxification by export	Cell rescue, defense and virulence	0.0000012362	0.000036571
ANIA_07167	Putative uncharacterized protein	32.07.05	detoxification by export	Cell rescue, defense and virulence	0.0000012362	0.000036571
ANIA_07295	MFS multidrug transporter, putative (AFU_orthologue; AFUA_2G16860)	32.07.05	detoxification by export	Cell rescue, defense and virulence	0.0000012362	0.000036571
ANIA_07390	Putative uncharacterized protein	32.07.05	detoxification by export	Cell rescue, defense and virulence	0.0000012362	0.000036571
ANIA_07972	Uncharacterized protein	32.07.05	detoxification by export	Cell rescue, defense and virulence	0.0000012362	0.000036571
ANIA_08083	MFS multidrug transporter, putative (AFU_orthologue AFUA_5G01350)	32.07.05	detoxification by export	Cell rescue, defense and virulence	0.0000012362	0.000036571
ANIA_08095	MFS toxin efflux pump (AflT), putative (AFU_orthologue AFUA_1G12620)	32.07.05	detoxification by export	Cell rescue, defense and virulence	0.0000012362	0.000036571
ANIA_08340	Uncharacterized protein	32.07.05	detoxification by export	Cell rescue, defense and virulence	0.0000012362	0.000036571
ANIA_08489	ATP-binding cassette multidrug transporter [Source:UniProtKB/TrEMBLAcc:P78577]	32.07.05	detoxification by export	Cell rescue, defense and virulence	0.0000012362	0.000036571
ANIA_08760	MFS transporter, putative (AFU_orthologue AFUA_6G13880)	32.07.05	detoxification by export	Cell rescue, defense and virulence	0.0000012362	0.000036571
ANIA_08983	MFS transporter, putative (AFU_orthologue AFUA_2G02040)	32.07.05	detoxification by export	Cell rescue, defense and virulence	0.0000012362	0.000036571
ANIA_10036	Uncharacterized protein	32.07.05	detoxification by export	Cell rescue, defense and virulence	0.0000012362	0.000036571
ANIA_10951	Putative uncharacterized protein	32.07.05	detoxification by export	Cell rescue, defense and virulence	0.0000012362	0.000036571
ANIA_11217	MFS toxin efflux pump (AflT), putative (AFU_orthologue AFUA_1G12620)	32.07.05	detoxification by export	Cell rescue, defense and virulence	0.0000012362	0.000036571
ANIA_00497	Uncharacterized protein	20.09.18	cellular import	Cellular transport, transport facilitation and transport routes	0.0000013972	0.000038154
ANIA_00528	Uncharacterized protein	20.09.18	cellular import	Cellular transport, transport facilitation and transport routes	0.0000013972	0.000038154
ANIA_00660	Uracil transporter (Eurofung)	20.09.18	cellular import	Cellular transport, transport facilitation and transport routes	0.0000013972	0.000038154
ANIA_00811	MFS allantoate transporter, putative (AFU_orthologue AFUA_1G14700)	20.09.18	cellular import	Cellular transport, transport facilitation and transport routes	0.0000013972	0.000038154
ANIA_01181	Uncharacterized protein	20.09.18	cellular import	Cellular transport, transport facilitation and transport routes	0.0000013972	0.000038154
ANIA_01472	C4-dicarboxylate transporter/malic acid transport protein, putative (AFU_orthologue AFUA_8G04630)	20.09.18	cellular import	Cellular transport, transport facilitation and transport routes	0.0000013972	0.000038154
ANIA_01577	MFS lactose permease, putative (AFU_orthologue AFUA_6G01860)	20.09.18	cellular import	Cellular transport, transport facilitation and transport routes	0.0000013972	0.000038154
ANIA_01612	Phosphate transporter (AFU_orthologue AFUA_4G09210)	20.09.18	cellular import	Cellular transport, transport facilitation and transport routes	0.0000013972	0.000038154
ANIA_01659	Amino acid transporter (Eurofung)	20.09.18	cellular import	Cellular transport, transport facilitation and transport routes	0.0000013972	0.000038154
ANIA_01681	MFS transporter, putative (AFU_orthologue AFUA_6G00130)	20.09.18	cellular import	Cellular transport, transport facilitation and transport routes	0.0000013972	0.000038154
ANIA_02074	Amino acid transporter (Eurofung)	20.09.18	cellular import	Cellular transport, transport facilitation and transport routes	0.0000013972	0.000038154
ANIA_02201	Amino acid transporter (Eurofung)	20.09.18	cellular import	Cellular transport, transport facilitation and transport routes	0.0000013972	0.000038154
ANIA_02358	Uncharacterized protein	20.09.18	cellular import	Cellular transport, transport facilitation and transport routes	0.0000013972	0.000038154
ANIA_02601	MFS maltose transporter, putative (AFU_orthologue AFUA_4G00150)	20.09.18	cellular import	Cellular transport, transport facilitation and transport routes	0.0000013972	0.000038154
ANIA_02794	Uncharacterized protein	20.09.18	cellular import	Cellular transport, transport facilitation and transport routes	0.0000013972	0.000038154
ANIA_02814	MFS lactose permease, putative (AFU_orthologue AFUA_1G17310)	20.09.18	cellular import	Cellular transport, transport facilitation and transport routes	0.0000013972	0.000038154
ANIA_03195	2-ketogluconate transporter, putative (AFU_orthologue AFUA_4G02870)	20.09.18	cellular import	Cellular transport, transport facilitation and transport routes	0.0000013972	0.000038154
ANIA_03199	MFS monosaccharide transporter, putative (AFU_orthologue AFUA_5G14540)	20.09.18	cellular import	Cellular transport, transport facilitation and transport routes	0.0000013972	0.000038154
ANIA_03287	Amino acid transporter (Eurofung)	20.09.18	cellular import	Cellular transport, transport facilitation and transport routes	0.0000013972	0.000038154
ANIA_03352	Uracil transporter, putative (Eurofung)	20.09.18	cellular import	Cellular transport, transport facilitation and transport routes	0.0000013972	0.000038154
ANIA_03414	Aldo-keto reductase (YakC), putative (AFU_orthologue AFUA_8G01560)	20.09.18	cellular import	Cellular transport, transport facilitation and transport routes	0.0000013972	0.000038154
ANIA_03503	MFS transporter, putative (AFU_orthologue AFUA_1G06550)	20.09.18	cellular import	Cellular transport, transport facilitation and transport routes	0.0000013972	0.000038154
ANIA_04124	GABA transporter, putative (Eurofung)	20.09.18	cellular import	Cellular transport, transport facilitation and transport routes	0.0000013972	0.000038154
ANIA_05032	Uncharacterized protein	20.09.18	cellular import	Cellular transport, transport facilitation and transport routes	0.0000013972	0.000038154
ANIA_05067	MFS sugar transporter, putative (AFU_orthologue AFUA_5G02840)	20.09.18	cellular import	Cellular transport, transport facilitation and transport routes	0.0000013972	0.000038154
ANIA_05378	Siderochrome-iron transporter Sit1, putative (AFU_orthologue AFUA_7G06060)	20.09.18	cellular import	Cellular transport, transport facilitation and transport routes	0.0000013972	0.000038154
ANIA_05968	Amino acid transporter (Eurofung)	20.09.18	cellular import	Cellular transport, transport facilitation and transport routes	0.0000013972	0.000038154
ANIA_06238	MFS siderophore iron transporter, putative (AFU_orthologue AFUA_3G03440)	20.09.18	cellular import	Cellular transport, transport facilitation and transport routes	0.0000013972	0.000038154
ANIA_06400	FRE family ferric-chelate reductase, putative (AFU_orthologue AFUA_1G17270)	20.09.18	cellular import	Cellular transport, transport facilitation and transport routes	0.0000013972	0.000038154
ANIA_06429	Uncharacterized protein	20.09.18	cellular import	Cellular transport, transport facilitation and transport routes	0.0000013972	0.000038154
ANIA_06461	Uncharacterized protein	20.09.18	cellular import	Cellular transport, transport facilitation and transport routes	0.0000013972	0.000038154
ANIA_06770	Amino acid transporter (Eurofung)	20.09.18	cellular import	Cellular transport, transport facilitation and transport routes	0.0000013972	0.000038154
ANIA_06932	NO ENTRY IN DB	20.09.18	cellular import	Cellular transport, transport facilitation and transport routes	0.0000013972	0.000038154
ANIA_07021	Putative uncharacterized protein	20.09.18	cellular import	Cellular transport, transport facilitation and transport routes	0.0000013972	0.000038154
ANIA_07119	Putative uncharacterized protein	20.09.18	cellular import	Cellular transport, transport facilitation and transport routes	0.0000013972	0.000038154
ANIA_07157	Putative uncharacterized protein	20.09.18	cellular import	Cellular transport, transport facilitation and transport routes	0.0000013972	0.000038154
ANIA_07392	Choline transporter, putative (Eurofung)	20.09.18	cellular import	Cellular transport, transport facilitation and transport routes	0.0000013972	0.000038154
ANIA_07518	Putative uncharacterized protein	20.09.18	cellular import	Cellular transport, transport facilitation and transport routes	0.0000013972	0.000038154
ANIA_07898	Uncharacterized protein	20.09.18	cellular import	Cellular transport, transport facilitation and transport routes	0.0000013972	0.000038154
ANIA_07916	Amino acid transporter (Eurofung)	20.09.18	cellular import	Cellular transport, transport facilitation and transport routes	0.0000013972	0.000038154
ANIA_07955	Hypothetical transporter, cytosine/purines, uracil, thiamine, allantoin family (Eurofung)	20.09.18	cellular import	Cellular transport, transport facilitation and transport routes	0.0000013972	0.000038154
ANIA_07967	Nucleoside transporter, putative (AFU_orthologue AFUA_2G04690)	20.09.18	cellular import	Cellular transport, transport facilitation and transport routes	0.0000013972	0.000038154
ANIA_08347	Uncharacterized protein	20.09.18	cellular import	Cellular transport, transport facilitation and transport routes	0.0000013972	0.000038154
ANIA_08365	MFS siderochrome iron transporter MirB (AFU_orthologue AFUA_3G03640)	20.09.18	cellular import	Cellular transport, transport facilitation and transport routes	0.0000013972	0.000038154
ANIA_08366	Uncharacterized protein	20.09.18	cellular import	Cellular transport, transport facilitation and transport routes	0.0000013972	0.000038154
ANIA_08416	Uncharacterized protein	20.09.18	cellular import	Cellular transport, transport facilitation and transport routes	0.0000013972	0.000038154
ANIA_08502	MFS transporter, putative (AFU_orthologue AFUA_3G01370)	20.09.18	cellular import	Cellular transport, transport facilitation and transport routes	0.0000013972	0.000038154
ANIA_08507	Uncharacterized protein	20.09.18	cellular import	Cellular transport, transport facilitation and transport routes	0.0000013972	0.000038154
ANIA_08540	NO ENTRY IN DB	20.09.18	cellular import	Cellular transport, transport facilitation and transport routes	0.0000013972	0.000038154
ANIA_08595	MFS transporter, putative (AFU_orthologue AFUA_1G17160)	20.09.18	cellular import	Cellular transport, transport facilitation and transport routes	0.0000013972	0.000038154
ANIA_08903	MFS peptide transporter, putative (AFU_orthologue AFUA_8G02550)	20.09.18	cellular import	Cellular transport, transport facilitation and transport routes	0.0000013972	0.000038154
ANIA_08915	Hypothetical peptide transporter (Eurofung)	20.09.18	cellular import	Cellular transport, transport facilitation and transport routes	0.0000013972	0.000038154
ANIA_09000	MFS transporter, putative (AFU_orthologue AFUA_3G14670)	20.09.18	cellular import	Cellular transport, transport facilitation and transport routes	0.0000013972	0.000038154
ANIA_09295	Uncharacterized protein	20.09.18	cellular import	Cellular transport, transport facilitation and transport routes	0.0000013972	0.000038154
ANIA_10891	Putative hexose transporter [Source:UniProtKB/TrEMBL;Acc:Q2WBH1]	20.09.18	cellular import	Cellular transport, transport facilitation and transport routes	0.0000013972	0.000038154
ANIA_11189	Uncharacterized protein	20.09.18	cellular import	Cellular transport, transport facilitation and transport routes	0.0000013972	0.000038154
ANIA_11211	Uncharacterized protein	20.09.18	cellular import	Cellular transport, transport facilitation and transport routes	0.0000013972	0.000038154
ANIA_01429	Choline oxidase (CodA), putative (AFU_orthologue AFUA_8G04090)	01.20.17.03	metabolism of amines	Metabolism	0.0000025568	0.000064833
ANIA_01586	Amine oxidase	01.20.17.03	metabolism of amines	Metabolism	0.0000025568	0.000064833
ANIA_03206	Uncharacterized protein	01.20.17.03	metabolism of amines	Metabolism	0.0000025568	0.000064833
ANIA_07230	Cellobiose dehydrogenase (AFU_orthologue; AFUA_2G17620)	01.20.17.03	metabolism of amines	Metabolism	0.0000025568	0.000064833
ANIA_07267	Putative uncharacterized protein	01.20.17.03	metabolism of amines	Metabolism	0.0000025568	0.000064833
ANIA_07641	Amine oxidase	01.20.17.03	metabolism of amines	Metabolism	0.0000025568	0.000064833
ANIA_07832	Choline dehydrogenase, putative (AFU_orthologue; AFUA_5G00630)	01.20.17.03	metabolism of amines	Metabolism	0.0000025568	0.000064833
ANIA_08329	Aryl-alcohol dehydrogenase, putative (AFU_orthologue AFUA_4G00610)	01.20.17.03	metabolism of amines	Metabolism	0.0000025568	0.000064833
ANIA_08454	Amine oxidase	01.20.17.03	metabolism of amines	Metabolism	0.0000025568	0.000064833
ANIA_08547	Glucose-methanol-choline oxidoreductase (Eurofung)	01.20.17.03	metabolism of amines	Metabolism	0.0000025568	0.000064833
ANIA_08656	Rieske 2Fe-2S family protein, putative (AFU_orthologue AFUA_8G06450)	01.20.17.03	metabolism of amines	Metabolism	0.0000025568	0.000064833
ANIA_09178	Uncharacterized protein	01.20.17.03	metabolism of amines	Metabolism	0.0000025568	0.000064833
ANIA_01031	MFS transporter, putative (AFU_orthologue AFUA_3G02720)	32.05.01	resistance proteins	Cell rescue, defense and virulence	0.0000038062	0.000090081
ANIA_02368	Uncharacterized protein	32.05.01	resistance proteins	Cell rescue, defense and virulence	0.0000038062	0.000090081
ANIA_02652	Uncharacterized protein	32.05.01	resistance proteins	Cell rescue, defense and virulence	0.0000038062	0.000090081
ANIA_03264	MFS multidrug transporter, putative (AFU_orthologue AFUA_6G03320)	32.05.01	resistance proteins	Cell rescue, defense and virulence	0.0000038062	0.000090081
ANIA_03329	ABC multidrug transporter (Eurofung)	32.05.01	resistance proteins	Cell rescue, defense and virulence	0.0000038062	0.000090081
ANIA_03433	Putative Zn(II)2Cys6 transcription factor (Eurofung)	32.05.01	resistance proteins	Cell rescue, defense and virulence	0.0000038062	0.000090081
ANIA_03952	ABC multidrug transporter (Eurofung)	32.05.01	resistance proteins	Cell rescue, defense and virulence	0.0000038062	0.000090081
ANIA_05327	Uncharacterized protein	32.05.01	resistance proteins	Cell rescue, defense and virulence	0.0000038062	0.000090081
ANIA_05559	MFS multidrug transporter, putative (AFU_orthologue AFUA_4G11780)	32.05.01	resistance proteins	Cell rescue, defense and virulence	0.0000038062	0.000090081
ANIA_06399	Uncharacterized protein	32.05.01	resistance proteins	Cell rescue, defense and virulence	0.0000038062	0.000090081
ANIA_06436	ABC multidrug transporter (Eurofung)	32.05.01	resistance proteins	Cell rescue, defense and virulence	0.0000038062	0.000090081
ANIA_06451	Uncharacterized protein	32.05.01	resistance proteins	Cell rescue, defense and virulence	0.0000038062	0.000090081
ANIA_07167	Putative uncharacterized protein	32.05.01	resistance proteins	Cell rescue, defense and virulence	0.0000038062	0.000090081
ANIA_07272	ABC transporter, putative (Eurofung)	32.05.01	resistance proteins	Cell rescue, defense and virulence	0.0000038062	0.000090081
ANIA_07295	MFS multidrug transporter, putative (AFU_orthologue; AFUA_2G16860)	32.05.01	resistance proteins	Cell rescue, defense and virulence	0.0000038062	0.000090081
ANIA_08083	MFS multidrug transporter, putative (AFU_orthologue AFUA_5G01350)	32.05.01	resistance proteins	Cell rescue, defense and virulence	0.0000038062	0.000090081
ANIA_08095	MFS toxin efflux pump (AflT), putative (AFU_orthologue AFUA_1G12620)	32.05.01	resistance proteins	Cell rescue, defense and virulence	0.0000038062	0.000090081
ANIA_08150	ABC multidrug transporter (Eurofung)	32.05.01	resistance proteins	Cell rescue, defense and virulence	0.0000038062	0.000090081
ANIA_08340	Uncharacterized protein	32.05.01	resistance proteins	Cell rescue, defense and virulence	0.0000038062	0.000090081
ANIA_08410	FAD-dependent monooxygenase (Eurofung)	32.05.01	resistance proteins	Cell rescue, defense and virulence	0.0000038062	0.000090081
ANIA_08489	ATP-binding cassette multidrug transporter [Source:UniProtKB/TrEMBLAcc:P78577]	32.05.01	resistance proteins	Cell rescue, defense and virulence	0.0000038062	0.000090081
ANIA_08526	Uncharacterized protein	32.05.01	resistance proteins	Cell rescue, defense and virulence	0.0000038062	0.000090081
ANIA_09316	MFS multidrug transporter, putative (AFU_orthologue AFUA_1G05010)	32.05.01	resistance proteins	Cell rescue, defense and virulence	0.0000038062	0.000090081
ANIA_10036	Uncharacterized protein	32.05.01	resistance proteins	Cell rescue, defense and virulence	0.0000038062	0.000090081
ANIA_10582	FAD binding monooxygenase, putative (JCVI)	32.05.01	resistance proteins	Cell rescue, defense and virulence	0.0000038062	0.000090081
ANIA_11217	MFS toxin efflux pump (AflT), putative (AFU_orthologue AFUA_1G12620)	32.05.01	resistance proteins	Cell rescue, defense and virulence	0.0000038062	0.000090081
ANIA_00052	Short chain dehydrogenase/reductase family (AFU_orthologue AFUA_5G12480)	01.20.17	metabolism of secondary products derived from primary amino acids	Metabolism	0.0000043516	0.000096552
ANIA_01035	FAD binding domain protein (JCVI)	01.20.17	metabolism of secondary products derived from primary amino acids	Metabolism	0.0000043516	0.000096552
ANIA_01429	Choline oxidase (CodA), putative (AFU_orthologue AFUA_8G04090)	01.20.17	metabolism of secondary products derived from primary amino acids	Metabolism	0.0000043516	0.000096552
ANIA_01586	Amine oxidase	01.20.17	metabolism of secondary products derived from primary amino acids	Metabolism	0.0000043516	0.000096552
ANIA_01787	Uncharacterized protein	01.20.17	metabolism of secondary products derived from primary amino acids	Metabolism	0.0000043516	0.000096552
ANIA_03206	Uncharacterized protein	01.20.17	metabolism of secondary products derived from primary amino acids	Metabolism	0.0000043516	0.000096552
ANIA_07075	Putative uncharacterized protein	01.20.17	metabolism of secondary products derived from primary amino acids	Metabolism	0.0000043516	0.000096552
ANIA_07230	Cellobiose dehydrogenase (AFU_orthologue; AFUA_2G17620)	01.20.17	metabolism of secondary products derived from primary amino acids	Metabolism	0.0000043516	0.000096552
ANIA_07267	Putative uncharacterized protein	01.20.17	metabolism of secondary products derived from primary amino acids	Metabolism	0.0000043516	0.000096552
ANIA_07641	Amine oxidase	01.20.17	metabolism of secondary products derived from primary amino acids	Metabolism	0.0000043516	0.000096552
ANIA_07832	Choline dehydrogenase, putative (AFU_orthologue; AFUA_5G00630)	01.20.17	metabolism of secondary products derived from primary amino acids	Metabolism	0.0000043516	0.000096552
ANIA_08329	Aryl-alcohol dehydrogenase, putative (AFU_orthologue AFUA_4G00610)	01.20.17	metabolism of secondary products derived from primary amino acids	Metabolism	0.0000043516	0.000096552
ANIA_08454	Amine oxidase	01.20.17	metabolism of secondary products derived from primary amino acids	Metabolism	0.0000043516	0.000096552
ANIA_08547	Glucose-methanol-choline oxidoreductase (Eurofung)	01.20.17	metabolism of secondary products derived from primary amino acids	Metabolism	0.0000043516	0.000096552
ANIA_08656	Rieske 2Fe-2S family protein, putative (AFU_orthologue AFUA_8G06450)	01.20.17	metabolism of secondary products derived from primary amino acids	Metabolism	0.0000043516	0.000096552
ANIA_09178	Uncharacterized protein	01.20.17	metabolism of secondary products derived from primary amino acids	Metabolism	0.0000043516	0.000096552
ANIA_10602	Aldehyde dehydrogenase family protein, putative (AFU_orthologue AFUA_3G03250)	01.20.17	metabolism of secondary products derived from primary amino acids	Metabolism	0.0000043516	0.000096552
ANIA_11207	Uncharacterized protein	01.20.17	metabolism of secondary products derived from primary amino acids	Metabolism	0.0000043516	0.000096552
ANIA_00418	Urea transporter (Dur3), putative (AFU_orthologue AFUA_1G04870)	20.01.11	amine / polyamine transport	Cellular transport, transport facilitation and transport routes	0.00000785	0.00016393
ANIA_00660	Uracil transporter (Eurofung)	20.01.11	amine / polyamine transport	Cellular transport, transport facilitation and transport routes	0.00000785	0.00016393
ANIA_02598	Urea active transporter, putative (AFU_orthologue AFUA_1G17570)	20.01.11	amine / polyamine transport	Cellular transport, transport facilitation and transport routes	0.00000785	0.00016393
ANIA_03352	Uracil transporter, putative (Eurofung)	20.01.11	amine / polyamine transport	Cellular transport, transport facilitation and transport routes	0.00000785	0.00016393
ANIA_04124	GABA transporter, putative (Eurofung)	20.01.11	amine / polyamine transport	Cellular transport, transport facilitation and transport routes	0.00000785	0.00016393
ANIA_05968	Amino acid transporter (Eurofung)	20.01.11	amine / polyamine transport	Cellular transport, transport facilitation and transport routes	0.00000785	0.00016393
ANIA_06451	Uncharacterized protein	20.01.11	amine / polyamine transport	Cellular transport, transport facilitation and transport routes	0.00000785	0.00016393
ANIA_07295	MFS multidrug transporter, putative (AFU_orthologue; AFUA_2G16860)	20.01.11	amine / polyamine transport	Cellular transport, transport facilitation and transport routes	0.00000785	0.00016393
ANIA_07392	Choline transporter, putative (Eurofung)	20.01.11	amine / polyamine transport	Cellular transport, transport facilitation and transport routes	0.00000785	0.00016393
ANIA_07955	Hypothetical transporter, cytosine/purines, uracil, thiamine, allantoin family (Eurofung)	20.01.11	amine / polyamine transport	Cellular transport, transport facilitation and transport routes	0.00000785	0.00016393
ANIA_08083	MFS multidrug transporter, putative (AFU_orthologue AFUA_5G01350)	20.01.11	amine / polyamine transport	Cellular transport, transport facilitation and transport routes	0.00000785	0.00016393
ANIA_08416	Uncharacterized protein	20.01.11	amine / polyamine transport	Cellular transport, transport facilitation and transport routes	0.00000785	0.00016393
ANIA_08538	Amino acid transporter (Eurofung)	20.01.11	amine / polyamine transport	Cellular transport, transport facilitation and transport routes	0.00000785	0.00016393
ANIA_10036	Uncharacterized protein	20.01.11	amine / polyamine transport	Cellular transport, transport facilitation and transport routes	0.00000785	0.00016393
ANIA_11211	Uncharacterized protein	20.01.11	amine / polyamine transport	Cellular transport, transport facilitation and transport routes	0.00000785	0.00016393
ANIA_00497	Uncharacterized protein	20.01.23	allantoin and allantoate transport	Cellular transport, transport facilitation and transport routes	0.000013763	0.00027143
ANIA_00660	Uracil transporter (Eurofung)	20.01.23	allantoin and allantoate transport	Cellular transport, transport facilitation and transport routes	0.000013763	0.00027143
ANIA_00811	MFS allantoate transporter, putative (AFU_orthologue AFUA_1G14700)	20.01.23	allantoin and allantoate transport	Cellular transport, transport facilitation and transport routes	0.000013763	0.00027143
ANIA_01681	MFS transporter, putative (AFU_orthologue AFUA_6G00130)	20.01.23	allantoin and allantoate transport	Cellular transport, transport facilitation and transport routes	0.000013763	0.00027143
ANIA_03195	2-ketogluconate transporter, putative (AFU_orthologue AFUA_4G02870)	20.01.23	allantoin and allantoate transport	Cellular transport, transport facilitation and transport routes	0.000013763	0.00027143
ANIA_03352	Uracil transporter, putative (Eurofung)	20.01.23	allantoin and allantoate transport	Cellular transport, transport facilitation and transport routes	0.000013763	0.00027143
ANIA_03503	MFS transporter, putative (AFU_orthologue AFUA_1G06550)	20.01.23	allantoin and allantoate transport	Cellular transport, transport facilitation and transport routes	0.000013763	0.00027143
ANIA_05032	Uncharacterized protein	20.01.23	allantoin and allantoate transport	Cellular transport, transport facilitation and transport routes	0.000013763	0.00027143
ANIA_06461	Uncharacterized protein	20.01.23	allantoin and allantoate transport	Cellular transport, transport facilitation and transport routes	0.000013763	0.00027143
ANIA_07157	Putative uncharacterized protein	20.01.23	allantoin and allantoate transport	Cellular transport, transport facilitation and transport routes	0.000013763	0.00027143
ANIA_07955	Hypothetical transporter, cytosine/purines, uracil, thiamine, allantoin family (Eurofung)	20.01.23	allantoin and allantoate transport	Cellular transport, transport facilitation and transport routes	0.000013763	0.00027143
ANIA_08416	Uncharacterized protein	20.01.23	allantoin and allantoate transport	Cellular transport, transport facilitation and transport routes	0.000013763	0.00027143
ANIA_08595	MFS transporter, putative (AFU_orthologue AFUA_1G17160)	20.01.23	allantoin and allantoate transport	Cellular transport, transport facilitation and transport routes	0.000013763	0.00027143
ANIA_09000	MFS transporter, putative (AFU_orthologue AFUA_3G14670)	20.01.23	allantoin and allantoate transport	Cellular transport, transport facilitation and transport routes	0.000013763	0.00027143
ANIA_11189	Uncharacterized protein	20.01.23	allantoin and allantoate transport	Cellular transport, transport facilitation and transport routes	0.000013763	0.00027143
ANIA_11211	Uncharacterized protein	20.01.23	allantoin and allantoate transport	Cellular transport, transport facilitation and transport routes	0.000013763	0.00027143
ANIA_00418	Urea transporter (Dur3), putative (AFU_orthologue AFUA_1G04870)	20.01.03	C-compound and carbohydrate transport	Cellular transport, transport facilitation and transport routes	0.000015477	0.00028917
ANIA_00528	Uncharacterized protein	20.01.03	C-compound and carbohydrate transport	Cellular transport, transport facilitation and transport routes	0.000015477	0.00028917
ANIA_01472	C4-dicarboxylate transporter/malic acid transport protein, putative (AFU_orthologue AFUA_8G04630)	20.01.03	C-compound and carbohydrate transport	Cellular transport, transport facilitation and transport routes	0.000015477	0.00028917
ANIA_01577	MFS lactose permease, putative (AFU_orthologue AFUA_6G01860)	20.01.03	C-compound and carbohydrate transport	Cellular transport, transport facilitation and transport routes	0.000015477	0.00028917
ANIA_01612	Phosphate transporter (AFU_orthologue AFUA_4G09210)	20.01.03	C-compound and carbohydrate transport	Cellular transport, transport facilitation and transport routes	0.000015477	0.00028917
ANIA_01738	Uncharacterized protein	20.01.03	C-compound and carbohydrate transport	Cellular transport, transport facilitation and transport routes	0.000015477	0.00028917
ANIA_02358	Uncharacterized protein	20.01.03	C-compound and carbohydrate transport	Cellular transport, transport facilitation and transport routes	0.000015477	0.00028917
ANIA_02575	Uncharacterized protein	20.01.03	C-compound and carbohydrate transport	Cellular transport, transport facilitation and transport routes	0.000015477	0.00028917
ANIA_02598	Urea active transporter, putative (AFU_orthologue AFUA_1G17570)	20.01.03	C-compound and carbohydrate transport	Cellular transport, transport facilitation and transport routes	0.000015477	0.00028917
ANIA_02601	MFS maltose transporter, putative (AFU_orthologue AFUA_4G00150)	20.01.03	C-compound and carbohydrate transport	Cellular transport, transport facilitation and transport routes	0.000015477	0.00028917
ANIA_02794	Uncharacterized protein	20.01.03	C-compound and carbohydrate transport	Cellular transport, transport facilitation and transport routes	0.000015477	0.00028917
ANIA_02814	MFS lactose permease, putative (AFU_orthologue AFUA_1G17310)	20.01.03	C-compound and carbohydrate transport	Cellular transport, transport facilitation and transport routes	0.000015477	0.00028917
ANIA_03199	MFS monosaccharide transporter, putative (AFU_orthologue AFUA_5G14540)	20.01.03	C-compound and carbohydrate transport	Cellular transport, transport facilitation and transport routes	0.000015477	0.00028917
ANIA_04124	GABA transporter, putative (Eurofung)	20.01.03	C-compound and carbohydrate transport	Cellular transport, transport facilitation and transport routes	0.000015477	0.00028917
ANIA_05067	MFS sugar transporter, putative (AFU_orthologue AFUA_5G02840)	20.01.03	C-compound and carbohydrate transport	Cellular transport, transport facilitation and transport routes	0.000015477	0.00028917
ANIA_05943	Uncharacterized protein	20.01.03	C-compound and carbohydrate transport	Cellular transport, transport facilitation and transport routes	0.000015477	0.00028917
ANIA_05968	Amino acid transporter (Eurofung)	20.01.03	C-compound and carbohydrate transport	Cellular transport, transport facilitation and transport routes	0.000015477	0.00028917
ANIA_06413	Integral membrane protein (AFU_orthologue AFUA_4G00600)	20.01.03	C-compound and carbohydrate transport	Cellular transport, transport facilitation and transport routes	0.000015477	0.00028917
ANIA_06429	Uncharacterized protein	20.01.03	C-compound and carbohydrate transport	Cellular transport, transport facilitation and transport routes	0.000015477	0.00028917
ANIA_07021	Putative uncharacterized protein	20.01.03	C-compound and carbohydrate transport	Cellular transport, transport facilitation and transport routes	0.000015477	0.00028917
ANIA_07119	Putative uncharacterized protein	20.01.03	C-compound and carbohydrate transport	Cellular transport, transport facilitation and transport routes	0.000015477	0.00028917
ANIA_07232	Putative uncharacterized protein	20.01.03	C-compound and carbohydrate transport	Cellular transport, transport facilitation and transport routes	0.000015477	0.00028917
ANIA_07392	Choline transporter, putative (Eurofung)	20.01.03	C-compound and carbohydrate transport	Cellular transport, transport facilitation and transport routes	0.000015477	0.00028917
ANIA_07774	Integral membrane protein Pth11-like, putative (AFU_orthologue; AFUA_7G06620)	20.01.03	C-compound and carbohydrate transport	Cellular transport, transport facilitation and transport routes	0.000015477	0.00028917
ANIA_07898	Uncharacterized protein	20.01.03	C-compound and carbohydrate transport	Cellular transport, transport facilitation and transport routes	0.000015477	0.00028917
ANIA_08150	ABC multidrug transporter (Eurofung)	20.01.03	C-compound and carbohydrate transport	Cellular transport, transport facilitation and transport routes	0.000015477	0.00028917
ANIA_08328	Uncharacterized protein	20.01.03	C-compound and carbohydrate transport	Cellular transport, transport facilitation and transport routes	0.000015477	0.00028917
ANIA_08347	Uncharacterized protein	20.01.03	C-compound and carbohydrate transport	Cellular transport, transport facilitation and transport routes	0.000015477	0.00028917
ANIA_08366	Uncharacterized protein	20.01.03	C-compound and carbohydrate transport	Cellular transport, transport facilitation and transport routes	0.000015477	0.00028917
ANIA_08507	Uncharacterized protein	20.01.03	C-compound and carbohydrate transport	Cellular transport, transport facilitation and transport routes	0.000015477	0.00028917
ANIA_08595	MFS transporter, putative (AFU_orthologue AFUA_1G17160)	20.01.03	C-compound and carbohydrate transport	Cellular transport, transport facilitation and transport routes	0.000015477	0.00028917
ANIA_08647	Formate/nitrate family transporter (Eurofung)	20.01.03	C-compound and carbohydrate transport	Cellular transport, transport facilitation and transport routes	0.000015477	0.00028917
ANIA_09295	Uncharacterized protein	20.01.03	C-compound and carbohydrate transport	Cellular transport, transport facilitation and transport routes	0.000015477	0.00028917
ANIA_09306	Uncharacterized protein	20.01.03	C-compound and carbohydrate transport	Cellular transport, transport facilitation and transport routes	0.000015477	0.00028917
ANIA_09387	Uncharacterized protein	20.01.03	C-compound and carbohydrate transport	Cellular transport, transport facilitation and transport routes	0.000015477	0.00028917
ANIA_09393	MFS transporter, putative (AFU_orthologue AFUA_3G04000)	20.01.03	C-compound and carbohydrate transport	Cellular transport, transport facilitation and transport routes	0.000015477	0.00028917
ANIA_10891	Putative hexose transporter [Source:UniProtKB/TrEMBL;Acc:Q2WBH1]	20.01.03	C-compound and carbohydrate transport	Cellular transport, transport facilitation and transport routes	0.000015477	0.00028917
ANIA_00010	NO ENTRY IN DB	20	CELLULAR TRANSPORT, TRANSPORT FACILITATION AND TRANSPORT ROUTES	Cellular transport, transport facilitation and transport routes	0.000018139	0.00032197
ANIA_00158	Quinone oxidoreductase, putative (AFU_orthologue AFUA_5G11430)	20	CELLULAR TRANSPORT, TRANSPORT FACILITATION AND TRANSPORT ROUTES	Cellular transport, transport facilitation and transport routes	0.000018139	0.00032197
ANIA_00338	Cytochrome P450, putative (Eurofung)	20	CELLULAR TRANSPORT, TRANSPORT FACILITATION AND TRANSPORT ROUTES	Cellular transport, transport facilitation and transport routes	0.000018139	0.00032197
ANIA_00418	Urea transporter (Dur3), putative (AFU_orthologue AFUA_1G04870)	20	CELLULAR TRANSPORT, TRANSPORT FACILITATION AND TRANSPORT ROUTES	Cellular transport, transport facilitation and transport routes	0.000018139	0.00032197
ANIA_00497	Uncharacterized protein	20	CELLULAR TRANSPORT, TRANSPORT FACILITATION AND TRANSPORT ROUTES	Cellular transport, transport facilitation and transport routes	0.000018139	0.00032197
ANIA_00528	Uncharacterized protein	20	CELLULAR TRANSPORT, TRANSPORT FACILITATION AND TRANSPORT ROUTES	Cellular transport, transport facilitation and transport routes	0.000018139	0.00032197
ANIA_00554	NO ENTRY IN DB	20	CELLULAR TRANSPORT, TRANSPORT FACILITATION AND TRANSPORT ROUTES	Cellular transport, transport facilitation and transport routes	0.000018139	0.00032197
ANIA_00610	VIC potassium ion channel, beta subunit (Eurofung)	20	CELLULAR TRANSPORT, TRANSPORT FACILITATION AND TRANSPORT ROUTES	Cellular transport, transport facilitation and transport routes	0.000018139	0.00032197
ANIA_00660	Uracil transporter (Eurofung)	20	CELLULAR TRANSPORT, TRANSPORT FACILITATION AND TRANSPORT ROUTES	Cellular transport, transport facilitation and transport routes	0.000018139	0.00032197
ANIA_00811	MFS allantoate transporter, putative (AFU_orthologue AFUA_1G14700)	20	CELLULAR TRANSPORT, TRANSPORT FACILITATION AND TRANSPORT ROUTES	Cellular transport, transport facilitation and transport routes	0.000018139	0.00032197
ANIA_01031	MFS transporter, putative (AFU_orthologue AFUA_3G02720)	20	CELLULAR TRANSPORT, TRANSPORT FACILITATION AND TRANSPORT ROUTES	Cellular transport, transport facilitation and transport routes	0.000018139	0.00032197
ANIA_01181	Uncharacterized protein	20	CELLULAR TRANSPORT, TRANSPORT FACILITATION AND TRANSPORT ROUTES	Cellular transport, transport facilitation and transport routes	0.000018139	0.00032197
ANIA_01429	Choline oxidase (CodA), putative (AFU_orthologue AFUA_8G04090)	20	CELLULAR TRANSPORT, TRANSPORT FACILITATION AND TRANSPORT ROUTES	Cellular transport, transport facilitation and transport routes	0.000018139	0.00032197
ANIA_01472	C4-dicarboxylate transporter/malic acid transport protein, putative (AFU_orthologue AFUA_8G04630)	20	CELLULAR TRANSPORT, TRANSPORT FACILITATION AND TRANSPORT ROUTES	Cellular transport, transport facilitation and transport routes	0.000018139	0.00032197
ANIA_01577	MFS lactose permease, putative (AFU_orthologue AFUA_6G01860)	20	CELLULAR TRANSPORT, TRANSPORT FACILITATION AND TRANSPORT ROUTES	Cellular transport, transport facilitation and transport routes	0.000018139	0.00032197
ANIA_01612	Phosphate transporter (AFU_orthologue AFUA_4G09210)	20	CELLULAR TRANSPORT, TRANSPORT FACILITATION AND TRANSPORT ROUTES	Cellular transport, transport facilitation and transport routes	0.000018139	0.00032197
ANIA_01659	Amino acid transporter (Eurofung)	20	CELLULAR TRANSPORT, TRANSPORT FACILITATION AND TRANSPORT ROUTES	Cellular transport, transport facilitation and transport routes	0.000018139	0.00032197
ANIA_01681	MFS transporter, putative (AFU_orthologue AFUA_6G00130)	20	CELLULAR TRANSPORT, TRANSPORT FACILITATION AND TRANSPORT ROUTES	Cellular transport, transport facilitation and transport routes	0.000018139	0.00032197
ANIA_01733	NO ENTRY IN DB	20	CELLULAR TRANSPORT, TRANSPORT FACILITATION AND TRANSPORT ROUTES	Cellular transport, transport facilitation and transport routes	0.000018139	0.00032197
ANIA_01738	Uncharacterized protein	20	CELLULAR TRANSPORT, TRANSPORT FACILITATION AND TRANSPORT ROUTES	Cellular transport, transport facilitation and transport routes	0.000018139	0.00032197
ANIA_01822	Oxidoreductase, short chain dehydrogenase/reductase family protein, putative (AFU_orthologue AFUA_3G09150)	20	CELLULAR TRANSPORT, TRANSPORT FACILITATION AND TRANSPORT ROUTES	Cellular transport, transport facilitation and transport routes	0.000018139	0.00032197
ANIA_01825	Uncharacterized protein	20	CELLULAR TRANSPORT, TRANSPORT FACILITATION AND TRANSPORT ROUTES	Cellular transport, transport facilitation and transport routes	0.000018139	0.00032197
ANIA_01858	Uncharacterized protein	20	CELLULAR TRANSPORT, TRANSPORT FACILITATION AND TRANSPORT ROUTES	Cellular transport, transport facilitation and transport routes	0.000018139	0.00032197
ANIA_02040	Cytochrome P450, putative (Eurofung)	20	CELLULAR TRANSPORT, TRANSPORT FACILITATION AND TRANSPORT ROUTES	Cellular transport, transport facilitation and transport routes	0.000018139	0.00032197
ANIA_02074	Amino acid transporter (Eurofung)	20	CELLULAR TRANSPORT, TRANSPORT FACILITATION AND TRANSPORT ROUTES	Cellular transport, transport facilitation and transport routes	0.000018139	0.00032197
ANIA_02201	Amino acid transporter (Eurofung)	20	CELLULAR TRANSPORT, TRANSPORT FACILITATION AND TRANSPORT ROUTES	Cellular transport, transport facilitation and transport routes	0.000018139	0.00032197
ANIA_02351	Zinc-containing alcohol dehydrogenase, putative (AFU_orthologue AFUA_7G06260)	20	CELLULAR TRANSPORT, TRANSPORT FACILITATION AND TRANSPORT ROUTES	Cellular transport, transport facilitation and transport routes	0.000018139	0.00032197
ANIA_02358	Uncharacterized protein	20	CELLULAR TRANSPORT, TRANSPORT FACILITATION AND TRANSPORT ROUTES	Cellular transport, transport facilitation and transport routes	0.000018139	0.00032197
ANIA_02368	Uncharacterized protein	20	CELLULAR TRANSPORT, TRANSPORT FACILITATION AND TRANSPORT ROUTES	Cellular transport, transport facilitation and transport routes	0.000018139	0.00032197
ANIA_02575	Uncharacterized protein	20	CELLULAR TRANSPORT, TRANSPORT FACILITATION AND TRANSPORT ROUTES	Cellular transport, transport facilitation and transport routes	0.000018139	0.00032197
ANIA_02598	Urea active transporter, putative (AFU_orthologue AFUA_1G17570)	20	CELLULAR TRANSPORT, TRANSPORT FACILITATION AND TRANSPORT ROUTES	Cellular transport, transport facilitation and transport routes	0.000018139	0.00032197
ANIA_02601	MFS maltose transporter, putative (AFU_orthologue AFUA_4G00150)	20	CELLULAR TRANSPORT, TRANSPORT FACILITATION AND TRANSPORT ROUTES	Cellular transport, transport facilitation and transport routes	0.000018139	0.00032197
ANIA_02651	Uncharacterized protein	20	CELLULAR TRANSPORT, TRANSPORT FACILITATION AND TRANSPORT ROUTES	Cellular transport, transport facilitation and transport routes	0.000018139	0.00032197
ANIA_02675	MFS multidrug transporter, putative (AFU_orthologue AFUA_3G01120)	20	CELLULAR TRANSPORT, TRANSPORT FACILITATION AND TRANSPORT ROUTES	Cellular transport, transport facilitation and transport routes	0.000018139	0.00032197
ANIA_02778	Uncharacterized protein	20	CELLULAR TRANSPORT, TRANSPORT FACILITATION AND TRANSPORT ROUTES	Cellular transport, transport facilitation and transport routes	0.000018139	0.00032197
ANIA_02794	Uncharacterized protein	20	CELLULAR TRANSPORT, TRANSPORT FACILITATION AND TRANSPORT ROUTES	Cellular transport, transport facilitation and transport routes	0.000018139	0.00032197
ANIA_02814	MFS lactose permease, putative (AFU_orthologue AFUA_1G17310)	20	CELLULAR TRANSPORT, TRANSPORT FACILITATION AND TRANSPORT ROUTES	Cellular transport, transport facilitation and transport routes	0.000018139	0.00032197
ANIA_02874	Uncharacterized protein	20	CELLULAR TRANSPORT, TRANSPORT FACILITATION AND TRANSPORT ROUTES	Cellular transport, transport facilitation and transport routes	0.000018139	0.00032197
ANIA_03195	2-ketogluconate transporter, putative (AFU_orthologue AFUA_4G02870)	20	CELLULAR TRANSPORT, TRANSPORT FACILITATION AND TRANSPORT ROUTES	Cellular transport, transport facilitation and transport routes	0.000018139	0.00032197
ANIA_03199	MFS monosaccharide transporter, putative (AFU_orthologue AFUA_5G14540)	20	CELLULAR TRANSPORT, TRANSPORT FACILITATION AND TRANSPORT ROUTES	Cellular transport, transport facilitation and transport routes	0.000018139	0.00032197
ANIA_03206	Uncharacterized protein	20	CELLULAR TRANSPORT, TRANSPORT FACILITATION AND TRANSPORT ROUTES	Cellular transport, transport facilitation and transport routes	0.000018139	0.00032197
ANIA_03237	Uncharacterized protein	20	CELLULAR TRANSPORT, TRANSPORT FACILITATION AND TRANSPORT ROUTES	Cellular transport, transport facilitation and transport routes	0.000018139	0.00032197
ANIA_03256	Cytochrome P450, putative (Eurofung)	20	CELLULAR TRANSPORT, TRANSPORT FACILITATION AND TRANSPORT ROUTES	Cellular transport, transport facilitation and transport routes	0.000018139	0.00032197
ANIA_03264	MFS multidrug transporter, putative (AFU_orthologue AFUA_6G03320)	20	CELLULAR TRANSPORT, TRANSPORT FACILITATION AND TRANSPORT ROUTES	Cellular transport, transport facilitation and transport routes	0.000018139	0.00032197
ANIA_03275	Cytochrome P450, putative (Eurofung)	20	CELLULAR TRANSPORT, TRANSPORT FACILITATION AND TRANSPORT ROUTES	Cellular transport, transport facilitation and transport routes	0.000018139	0.00032197
ANIA_03287	Amino acid transporter (Eurofung)	20	CELLULAR TRANSPORT, TRANSPORT FACILITATION AND TRANSPORT ROUTES	Cellular transport, transport facilitation and transport routes	0.000018139	0.00032197
ANIA_03329	ABC multidrug transporter (Eurofung)	20	CELLULAR TRANSPORT, TRANSPORT FACILITATION AND TRANSPORT ROUTES	Cellular transport, transport facilitation and transport routes	0.000018139	0.00032197
ANIA_03352	Uracil transporter, putative (Eurofung)	20	CELLULAR TRANSPORT, TRANSPORT FACILITATION AND TRANSPORT ROUTES	Cellular transport, transport facilitation and transport routes	0.000018139	0.00032197
ANIA_03414	Aldo-keto reductase (YakC), putative (AFU_orthologue AFUA_8G01560)	20	CELLULAR TRANSPORT, TRANSPORT FACILITATION AND TRANSPORT ROUTES	Cellular transport, transport facilitation and transport routes	0.000018139	0.00032197
ANIA_03503	MFS transporter, putative (AFU_orthologue AFUA_1G06550)	20	CELLULAR TRANSPORT, TRANSPORT FACILITATION AND TRANSPORT ROUTES	Cellular transport, transport facilitation and transport routes	0.000018139	0.00032197
ANIA_03880	Uncharacterized protein	20	CELLULAR TRANSPORT, TRANSPORT FACILITATION AND TRANSPORT ROUTES	Cellular transport, transport facilitation and transport routes	0.000018139	0.00032197
ANIA_03952	ABC multidrug transporter (Eurofung)	20	CELLULAR TRANSPORT, TRANSPORT FACILITATION AND TRANSPORT ROUTES	Cellular transport, transport facilitation and transport routes	0.000018139	0.00032197
ANIA_04124	GABA transporter, putative (Eurofung)	20	CELLULAR TRANSPORT, TRANSPORT FACILITATION AND TRANSPORT ROUTES	Cellular transport, transport facilitation and transport routes	0.000018139	0.00032197
ANIA_04131	Sodium ion/proton exchanger (Eurofung)	20	CELLULAR TRANSPORT, TRANSPORT FACILITATION AND TRANSPORT ROUTES	Cellular transport, transport facilitation and transport routes	0.000018139	0.00032197
ANIA_04857	ABC1 domain protein (AFU_orthologue AFUA_3G07620)	20	CELLULAR TRANSPORT, TRANSPORT FACILITATION AND TRANSPORT ROUTES	Cellular transport, transport facilitation and transport routes	0.000018139	0.00032197
ANIA_05032	Uncharacterized protein	20	CELLULAR TRANSPORT, TRANSPORT FACILITATION AND TRANSPORT ROUTES	Cellular transport, transport facilitation and transport routes	0.000018139	0.00032197
ANIA_05067	MFS sugar transporter, putative (AFU_orthologue AFUA_5G02840)	20	CELLULAR TRANSPORT, TRANSPORT FACILITATION AND TRANSPORT ROUTES	Cellular transport, transport facilitation and transport routes	0.000018139	0.00032197
ANIA_05082	Miscellaneous Zn(II)2Cys6 transcription factor (Eurofung)	20	CELLULAR TRANSPORT, TRANSPORT FACILITATION AND TRANSPORT ROUTES	Cellular transport, transport facilitation and transport routes	0.000018139	0.00032197
ANIA_05086	NO ENTRY IN DB	20	CELLULAR TRANSPORT, TRANSPORT FACILITATION AND TRANSPORT ROUTES	Cellular transport, transport facilitation and transport routes	0.000018139	0.00032197
ANIA_05378	Siderochrome-iron transporter Sit1, putative (AFU_orthologue AFUA_7G06060)	20	CELLULAR TRANSPORT, TRANSPORT FACILITATION AND TRANSPORT ROUTES	Cellular transport, transport facilitation and transport routes	0.000018139	0.00032197
ANIA_05559	MFS multidrug transporter, putative (AFU_orthologue AFUA_4G11780)	20	CELLULAR TRANSPORT, TRANSPORT FACILITATION AND TRANSPORT ROUTES	Cellular transport, transport facilitation and transport routes	0.000018139	0.00032197
ANIA_05943	Uncharacterized protein	20	CELLULAR TRANSPORT, TRANSPORT FACILITATION AND TRANSPORT ROUTES	Cellular transport, transport facilitation and transport routes	0.000018139	0.00032197
ANIA_05968	Amino acid transporter (Eurofung)	20	CELLULAR TRANSPORT, TRANSPORT FACILITATION AND TRANSPORT ROUTES	Cellular transport, transport facilitation and transport routes	0.000018139	0.00032197
ANIA_06238	MFS siderophore iron transporter, putative (AFU_orthologue AFUA_3G03440)	20	CELLULAR TRANSPORT, TRANSPORT FACILITATION AND TRANSPORT ROUTES	Cellular transport, transport facilitation and transport routes	0.000018139	0.00032197
ANIA_06400	FRE family ferric-chelate reductase, putative (AFU_orthologue AFUA_1G17270)	20	CELLULAR TRANSPORT, TRANSPORT FACILITATION AND TRANSPORT ROUTES	Cellular transport, transport facilitation and transport routes	0.000018139	0.00032197
ANIA_06413	Integral membrane protein (AFU_orthologue AFUA_4G00600)	20	CELLULAR TRANSPORT, TRANSPORT FACILITATION AND TRANSPORT ROUTES	Cellular transport, transport facilitation and transport routes	0.000018139	0.00032197
ANIA_06429	Uncharacterized protein	20	CELLULAR TRANSPORT, TRANSPORT FACILITATION AND TRANSPORT ROUTES	Cellular transport, transport facilitation and transport routes	0.000018139	0.00032197
ANIA_06436	ABC multidrug transporter (Eurofung)	20	CELLULAR TRANSPORT, TRANSPORT FACILITATION AND TRANSPORT ROUTES	Cellular transport, transport facilitation and transport routes	0.000018139	0.00032197
ANIA_06451	Uncharacterized protein	20	CELLULAR TRANSPORT, TRANSPORT FACILITATION AND TRANSPORT ROUTES	Cellular transport, transport facilitation and transport routes	0.000018139	0.00032197
ANIA_06461	Uncharacterized protein	20	CELLULAR TRANSPORT, TRANSPORT FACILITATION AND TRANSPORT ROUTES	Cellular transport, transport facilitation and transport routes	0.000018139	0.00032197
ANIA_06477	MFS multidrug transporter, putative (AFU_orthologue AFUA_1G01930)	20	CELLULAR TRANSPORT, TRANSPORT FACILITATION AND TRANSPORT ROUTES	Cellular transport, transport facilitation and transport routes	0.000018139	0.00032197
ANIA_06761	Acyl-CoA dehydrogenase, putative (AFU_orthologue AFUA_7G06510)	20	CELLULAR TRANSPORT, TRANSPORT FACILITATION AND TRANSPORT ROUTES	Cellular transport, transport facilitation and transport routes	0.000018139	0.00032197
ANIA_06770	Amino acid transporter (Eurofung)	20	CELLULAR TRANSPORT, TRANSPORT FACILITATION AND TRANSPORT ROUTES	Cellular transport, transport facilitation and transport routes	0.000018139	0.00032197
ANIA_06785	CRAL/TRIO domain protein (AFU_orthologue AFUA_7G06760)	20	CELLULAR TRANSPORT, TRANSPORT FACILITATION AND TRANSPORT ROUTES	Cellular transport, transport facilitation and transport routes	0.000018139	0.00032197
ANIA_06787	Cytochrome P450, putative (Eurofung)	20	CELLULAR TRANSPORT, TRANSPORT FACILITATION AND TRANSPORT ROUTES	Cellular transport, transport facilitation and transport routes	0.000018139	0.00032197
ANIA_06870	MATE efflux family protein (Eurofung)	20	CELLULAR TRANSPORT, TRANSPORT FACILITATION AND TRANSPORT ROUTES	Cellular transport, transport facilitation and transport routes	0.000018139	0.00032197
ANIA_06871	MFS transporter, putative (AFU_orthologue AFUA_5G13160)	20	CELLULAR TRANSPORT, TRANSPORT FACILITATION AND TRANSPORT ROUTES	Cellular transport, transport facilitation and transport routes	0.000018139	0.00032197
ANIA_06932	NO ENTRY IN DB	20	CELLULAR TRANSPORT, TRANSPORT FACILITATION AND TRANSPORT ROUTES	Cellular transport, transport facilitation and transport routes	0.000018139	0.00032197
ANIA_07021	Putative uncharacterized protein	20	CELLULAR TRANSPORT, TRANSPORT FACILITATION AND TRANSPORT ROUTES	Cellular transport, transport facilitation and transport routes	0.000018139	0.00032197
ANIA_07066	Cytochrome P450, putative (Eurofung)	20	CELLULAR TRANSPORT, TRANSPORT FACILITATION AND TRANSPORT ROUTES	Cellular transport, transport facilitation and transport routes	0.000018139	0.00032197
ANIA_07119	Putative uncharacterized protein	20	CELLULAR TRANSPORT, TRANSPORT FACILITATION AND TRANSPORT ROUTES	Cellular transport, transport facilitation and transport routes	0.000018139	0.00032197
ANIA_07157	Putative uncharacterized protein	20	CELLULAR TRANSPORT, TRANSPORT FACILITATION AND TRANSPORT ROUTES	Cellular transport, transport facilitation and transport routes	0.000018139	0.00032197
ANIA_07167	Putative uncharacterized protein	20	CELLULAR TRANSPORT, TRANSPORT FACILITATION AND TRANSPORT ROUTES	Cellular transport, transport facilitation and transport routes	0.000018139	0.00032197
ANIA_07230	Cellobiose dehydrogenase (AFU_orthologue; AFUA_2G17620)	20	CELLULAR TRANSPORT, TRANSPORT FACILITATION AND TRANSPORT ROUTES	Cellular transport, transport facilitation and transport routes	0.000018139	0.00032197
ANIA_07232	Putative uncharacterized protein	20	CELLULAR TRANSPORT, TRANSPORT FACILITATION AND TRANSPORT ROUTES	Cellular transport, transport facilitation and transport routes	0.000018139	0.00032197
ANIA_07267	Putative uncharacterized protein	20	CELLULAR TRANSPORT, TRANSPORT FACILITATION AND TRANSPORT ROUTES	Cellular transport, transport facilitation and transport routes	0.000018139	0.00032197
ANIA_07272	ABC transporter, putative (Eurofung)	20	CELLULAR TRANSPORT, TRANSPORT FACILITATION AND TRANSPORT ROUTES	Cellular transport, transport facilitation and transport routes	0.000018139	0.00032197
ANIA_07295	MFS multidrug transporter, putative (AFU_orthologue; AFUA_2G16860)	20	CELLULAR TRANSPORT, TRANSPORT FACILITATION AND TRANSPORT ROUTES	Cellular transport, transport facilitation and transport routes	0.000018139	0.00032197
ANIA_07390	Putative uncharacterized protein	20	CELLULAR TRANSPORT, TRANSPORT FACILITATION AND TRANSPORT ROUTES	Cellular transport, transport facilitation and transport routes	0.000018139	0.00032197
ANIA_07392	Choline transporter, putative (Eurofung)	20	CELLULAR TRANSPORT, TRANSPORT FACILITATION AND TRANSPORT ROUTES	Cellular transport, transport facilitation and transport routes	0.000018139	0.00032197
ANIA_07518	Putative uncharacterized protein	20	CELLULAR TRANSPORT, TRANSPORT FACILITATION AND TRANSPORT ROUTES	Cellular transport, transport facilitation and transport routes	0.000018139	0.00032197
ANIA_07597	Oligopeptide transporter family (Eurofung)	20	CELLULAR TRANSPORT, TRANSPORT FACILITATION AND TRANSPORT ROUTES	Cellular transport, transport facilitation and transport routes	0.000018139	0.00032197
ANIA_07774	Integral membrane protein Pth11-like, putative (AFU_orthologue; AFUA_7G06620)	20	CELLULAR TRANSPORT, TRANSPORT FACILITATION AND TRANSPORT ROUTES	Cellular transport, transport facilitation and transport routes	0.000018139	0.00032197
ANIA_07832	Choline dehydrogenase, putative (AFU_orthologue; AFUA_5G00630)	20	CELLULAR TRANSPORT, TRANSPORT FACILITATION AND TRANSPORT ROUTES	Cellular transport, transport facilitation and transport routes	0.000018139	0.00032197
ANIA_07898	Uncharacterized protein	20	CELLULAR TRANSPORT, TRANSPORT FACILITATION AND TRANSPORT ROUTES	Cellular transport, transport facilitation and transport routes	0.000018139	0.00032197
ANIA_07916	Amino acid transporter (Eurofung)	20	CELLULAR TRANSPORT, TRANSPORT FACILITATION AND TRANSPORT ROUTES	Cellular transport, transport facilitation and transport routes	0.000018139	0.00032197
ANIA_07932	Cytochrome P450, putative (Eurofung)	20	CELLULAR TRANSPORT, TRANSPORT FACILITATION AND TRANSPORT ROUTES	Cellular transport, transport facilitation and transport routes	0.000018139	0.00032197
ANIA_07955	Hypothetical transporter, cytosine/purines, uracil, thiamine, allantoin family (Eurofung)	20	CELLULAR TRANSPORT, TRANSPORT FACILITATION AND TRANSPORT ROUTES	Cellular transport, transport facilitation and transport routes	0.000018139	0.00032197
ANIA_07967	Nucleoside transporter, putative (AFU_orthologue AFUA_2G04690)	20	CELLULAR TRANSPORT, TRANSPORT FACILITATION AND TRANSPORT ROUTES	Cellular transport, transport facilitation and transport routes	0.000018139	0.00032197
ANIA_07972	Uncharacterized protein	20	CELLULAR TRANSPORT, TRANSPORT FACILITATION AND TRANSPORT ROUTES	Cellular transport, transport facilitation and transport routes	0.000018139	0.00032197
ANIA_08083	MFS multidrug transporter, putative (AFU_orthologue AFUA_5G01350)	20	CELLULAR TRANSPORT, TRANSPORT FACILITATION AND TRANSPORT ROUTES	Cellular transport, transport facilitation and transport routes	0.000018139	0.00032197
ANIA_08085	Uncharacterized protein	20	CELLULAR TRANSPORT, TRANSPORT FACILITATION AND TRANSPORT ROUTES	Cellular transport, transport facilitation and transport routes	0.000018139	0.00032197
ANIA_08095	MFS toxin efflux pump (AflT), putative (AFU_orthologue AFUA_1G12620)	20	CELLULAR TRANSPORT, TRANSPORT FACILITATION AND TRANSPORT ROUTES	Cellular transport, transport facilitation and transport routes	0.000018139	0.00032197
ANIA_08104	RTA1 domain protein, putative (AFU_orthologue AFUA_3G01030)	20	CELLULAR TRANSPORT, TRANSPORT FACILITATION AND TRANSPORT ROUTES	Cellular transport, transport facilitation and transport routes	0.000018139	0.00032197
ANIA_08150	ABC multidrug transporter (Eurofung)	20	CELLULAR TRANSPORT, TRANSPORT FACILITATION AND TRANSPORT ROUTES	Cellular transport, transport facilitation and transport routes	0.000018139	0.00032197
ANIA_08309	Cytochrome P450, putative (Eurofung)	20	CELLULAR TRANSPORT, TRANSPORT FACILITATION AND TRANSPORT ROUTES	Cellular transport, transport facilitation and transport routes	0.000018139	0.00032197
ANIA_08328	Uncharacterized protein	20	CELLULAR TRANSPORT, TRANSPORT FACILITATION AND TRANSPORT ROUTES	Cellular transport, transport facilitation and transport routes	0.000018139	0.00032197
ANIA_08329	Aryl-alcohol dehydrogenase, putative (AFU_orthologue AFUA_4G00610)	20	CELLULAR TRANSPORT, TRANSPORT FACILITATION AND TRANSPORT ROUTES	Cellular transport, transport facilitation and transport routes	0.000018139	0.00032197
ANIA_08340	Uncharacterized protein	20	CELLULAR TRANSPORT, TRANSPORT FACILITATION AND TRANSPORT ROUTES	Cellular transport, transport facilitation and transport routes	0.000018139	0.00032197
ANIA_08347	Uncharacterized protein	20	CELLULAR TRANSPORT, TRANSPORT FACILITATION AND TRANSPORT ROUTES	Cellular transport, transport facilitation and transport routes	0.000018139	0.00032197
ANIA_08358	Cytochrome P450, putative (Eurofung)	20	CELLULAR TRANSPORT, TRANSPORT FACILITATION AND TRANSPORT ROUTES	Cellular transport, transport facilitation and transport routes	0.000018139	0.00032197
ANIA_08365	MFS siderochrome iron transporter MirB (AFU_orthologue AFUA_3G03640)	20	CELLULAR TRANSPORT, TRANSPORT FACILITATION AND TRANSPORT ROUTES	Cellular transport, transport facilitation and transport routes	0.000018139	0.00032197
ANIA_08366	Uncharacterized protein	20	CELLULAR TRANSPORT, TRANSPORT FACILITATION AND TRANSPORT ROUTES	Cellular transport, transport facilitation and transport routes	0.000018139	0.00032197
ANIA_08416	Uncharacterized protein	20	CELLULAR TRANSPORT, TRANSPORT FACILITATION AND TRANSPORT ROUTES	Cellular transport, transport facilitation and transport routes	0.000018139	0.00032197
ANIA_08454	Amine oxidase	20	CELLULAR TRANSPORT, TRANSPORT FACILITATION AND TRANSPORT ROUTES	Cellular transport, transport facilitation and transport routes	0.000018139	0.00032197
ANIA_08489	ATP-binding cassette multidrug transporter [Source:UniProtKB/TrEMBLAcc:P78577]	20	CELLULAR TRANSPORT, TRANSPORT FACILITATION AND TRANSPORT ROUTES	Cellular transport, transport facilitation and transport routes	0.000018139	0.00032197
ANIA_08502	MFS transporter, putative (AFU_orthologue AFUA_3G01370)	20	CELLULAR TRANSPORT, TRANSPORT FACILITATION AND TRANSPORT ROUTES	Cellular transport, transport facilitation and transport routes	0.000018139	0.00032197
ANIA_08507	Uncharacterized protein	20	CELLULAR TRANSPORT, TRANSPORT FACILITATION AND TRANSPORT ROUTES	Cellular transport, transport facilitation and transport routes	0.000018139	0.00032197
ANIA_08538	Amino acid transporter (Eurofung)	20	CELLULAR TRANSPORT, TRANSPORT FACILITATION AND TRANSPORT ROUTES	Cellular transport, transport facilitation and transport routes	0.000018139	0.00032197
ANIA_08540	NO ENTRY IN DB	20	CELLULAR TRANSPORT, TRANSPORT FACILITATION AND TRANSPORT ROUTES	Cellular transport, transport facilitation and transport routes	0.000018139	0.00032197
ANIA_08547	Glucose-methanol-choline oxidoreductase (Eurofung)	20	CELLULAR TRANSPORT, TRANSPORT FACILITATION AND TRANSPORT ROUTES	Cellular transport, transport facilitation and transport routes	0.000018139	0.00032197
ANIA_08595	MFS transporter, putative (AFU_orthologue AFUA_1G17160)	20	CELLULAR TRANSPORT, TRANSPORT FACILITATION AND TRANSPORT ROUTES	Cellular transport, transport facilitation and transport routes	0.000018139	0.00032197
ANIA_08647	Formate/nitrate family transporter (Eurofung)	20	CELLULAR TRANSPORT, TRANSPORT FACILITATION AND TRANSPORT ROUTES	Cellular transport, transport facilitation and transport routes	0.000018139	0.00032197
ANIA_08657	Fructosyl amino acid oxidase, putative (AFU_orthologue AFUA_8G06440)	20	CELLULAR TRANSPORT, TRANSPORT FACILITATION AND TRANSPORT ROUTES	Cellular transport, transport facilitation and transport routes	0.000018139	0.00032197
ANIA_08760	MFS transporter, putative (AFU_orthologue AFUA_6G13880)	20	CELLULAR TRANSPORT, TRANSPORT FACILITATION AND TRANSPORT ROUTES	Cellular transport, transport facilitation and transport routes	0.000018139	0.00032197
ANIA_08903	MFS peptide transporter, putative (AFU_orthologue AFUA_8G02550)	20	CELLULAR TRANSPORT, TRANSPORT FACILITATION AND TRANSPORT ROUTES	Cellular transport, transport facilitation and transport routes	0.000018139	0.00032197
ANIA_08915	Hypothetical peptide transporter (Eurofung)	20	CELLULAR TRANSPORT, TRANSPORT FACILITATION AND TRANSPORT ROUTES	Cellular transport, transport facilitation and transport routes	0.000018139	0.00032197
ANIA_08919	Cytochrome P450, putative (Eurofung)	20	CELLULAR TRANSPORT, TRANSPORT FACILITATION AND TRANSPORT ROUTES	Cellular transport, transport facilitation and transport routes	0.000018139	0.00032197
ANIA_08982	Hypothetical fructosyl amine:oxygen oxidoreductase (Eurofung)	20	CELLULAR TRANSPORT, TRANSPORT FACILITATION AND TRANSPORT ROUTES	Cellular transport, transport facilitation and transport routes	0.000018139	0.00032197
ANIA_08983	MFS transporter, putative (AFU_orthologue AFUA_2G02040)	20	CELLULAR TRANSPORT, TRANSPORT FACILITATION AND TRANSPORT ROUTES	Cellular transport, transport facilitation and transport routes	0.000018139	0.00032197
ANIA_09000	MFS transporter, putative (AFU_orthologue AFUA_3G14670)	20	CELLULAR TRANSPORT, TRANSPORT FACILITATION AND TRANSPORT ROUTES	Cellular transport, transport facilitation and transport routes	0.000018139	0.00032197
ANIA_09007	Cytochrome P450, putative (Eurofung)	20	CELLULAR TRANSPORT, TRANSPORT FACILITATION AND TRANSPORT ROUTES	Cellular transport, transport facilitation and transport routes	0.000018139	0.00032197
ANIA_09177	Uncharacterized protein	20	CELLULAR TRANSPORT, TRANSPORT FACILITATION AND TRANSPORT ROUTES	Cellular transport, transport facilitation and transport routes	0.000018139	0.00032197
ANIA_09178	Uncharacterized protein	20	CELLULAR TRANSPORT, TRANSPORT FACILITATION AND TRANSPORT ROUTES	Cellular transport, transport facilitation and transport routes	0.000018139	0.00032197
ANIA_09284	Uncharacterized protein	20	CELLULAR TRANSPORT, TRANSPORT FACILITATION AND TRANSPORT ROUTES	Cellular transport, transport facilitation and transport routes	0.000018139	0.00032197
ANIA_09295	Uncharacterized protein	20	CELLULAR TRANSPORT, TRANSPORT FACILITATION AND TRANSPORT ROUTES	Cellular transport, transport facilitation and transport routes	0.000018139	0.00032197
ANIA_09306	Uncharacterized protein	20	CELLULAR TRANSPORT, TRANSPORT FACILITATION AND TRANSPORT ROUTES	Cellular transport, transport facilitation and transport routes	0.000018139	0.00032197
ANIA_09316	MFS multidrug transporter, putative (AFU_orthologue AFUA_1G05010)	20	CELLULAR TRANSPORT, TRANSPORT FACILITATION AND TRANSPORT ROUTES	Cellular transport, transport facilitation and transport routes	0.000018139	0.00032197
ANIA_09387	Uncharacterized protein	20	CELLULAR TRANSPORT, TRANSPORT FACILITATION AND TRANSPORT ROUTES	Cellular transport, transport facilitation and transport routes	0.000018139	0.00032197
ANIA_09393	MFS transporter, putative (AFU_orthologue AFUA_3G04000)	20	CELLULAR TRANSPORT, TRANSPORT FACILITATION AND TRANSPORT ROUTES	Cellular transport, transport facilitation and transport routes	0.000018139	0.00032197
ANIA_10036	Uncharacterized protein	20	CELLULAR TRANSPORT, TRANSPORT FACILITATION AND TRANSPORT ROUTES	Cellular transport, transport facilitation and transport routes	0.000018139	0.00032197
ANIA_10602	Aldehyde dehydrogenase family protein, putative (AFU_orthologue AFUA_3G03250)	20	CELLULAR TRANSPORT, TRANSPORT FACILITATION AND TRANSPORT ROUTES	Cellular transport, transport facilitation and transport routes	0.000018139	0.00032197
ANIA_10887	Cytochrome P450, putative (Eurofung)	20	CELLULAR TRANSPORT, TRANSPORT FACILITATION AND TRANSPORT ROUTES	Cellular transport, transport facilitation and transport routes	0.000018139	0.00032197
ANIA_10891	Putative hexose transporter [Source:UniProtKB/TrEMBL;Acc:Q2WBH1]	20	CELLULAR TRANSPORT, TRANSPORT FACILITATION AND TRANSPORT ROUTES	Cellular transport, transport facilitation and transport routes	0.000018139	0.00032197
ANIA_10951	Putative uncharacterized protein	20	CELLULAR TRANSPORT, TRANSPORT FACILITATION AND TRANSPORT ROUTES	Cellular transport, transport facilitation and transport routes	0.000018139	0.00032197
ANIA_11189	Uncharacterized protein	20	CELLULAR TRANSPORT, TRANSPORT FACILITATION AND TRANSPORT ROUTES	Cellular transport, transport facilitation and transport routes	0.000018139	0.00032197
ANIA_11211	Uncharacterized protein	20	CELLULAR TRANSPORT, TRANSPORT FACILITATION AND TRANSPORT ROUTES	Cellular transport, transport facilitation and transport routes	0.000018139	0.00032197
ANIA_11217	MFS toxin efflux pump (AflT), putative (AFU_orthologue AFUA_1G12620)	20	CELLULAR TRANSPORT, TRANSPORT FACILITATION AND TRANSPORT ROUTES	Cellular transport, transport facilitation and transport routes	0.000018139	0.00032197
ANIA_00338	Cytochrome P450, putative (Eurofung)	32.07.01	detoxification involving cytochrome P450	Cell rescue, defense and virulence	0.000024606	0.00041596
ANIA_02040	Cytochrome P450, putative (Eurofung)	32.07.01	detoxification involving cytochrome P450	Cell rescue, defense and virulence	0.000024606	0.00041596
ANIA_03256	Cytochrome P450, putative (Eurofung)	32.07.01	detoxification involving cytochrome P450	Cell rescue, defense and virulence	0.000024606	0.00041596
ANIA_03570	Uncharacterized protein	32.07.01	detoxification involving cytochrome P450	Cell rescue, defense and virulence	0.000024606	0.00041596
ANIA_05553	Cytochrome P450, putative (Eurofung)	32.07.01	detoxification involving cytochrome P450	Cell rescue, defense and virulence	0.000024606	0.00041596
ANIA_06739	Alpha-ketoglutarate-dependent taurine dioxygenase (AFU_orthologue AFUA_7G06030)	32.07.01	detoxification involving cytochrome P450	Cell rescue, defense and virulence	0.000024606	0.00041596
ANIA_06787	Cytochrome P450, putative (Eurofung)	32.07.01	detoxification involving cytochrome P450	Cell rescue, defense and virulence	0.000024606	0.00041596
ANIA_07772	Cytochrome P450, putative (Eurofung)	32.07.01	detoxification involving cytochrome P450	Cell rescue, defense and virulence	0.000024606	0.00041596
ANIA_07773	Cytochrome P450, putative (Eurofung)	32.07.01	detoxification involving cytochrome P450	Cell rescue, defense and virulence	0.000024606	0.00041596
ANIA_07932	Cytochrome P450, putative (Eurofung)	32.07.01	detoxification involving cytochrome P450	Cell rescue, defense and virulence	0.000024606	0.00041596
ANIA_08309	Cytochrome P450, putative (Eurofung)	32.07.01	detoxification involving cytochrome P450	Cell rescue, defense and virulence	0.000024606	0.00041596
ANIA_08408	Cytochrome P450 monooxygenase (Eurofung)	32.07.01	detoxification involving cytochrome P450	Cell rescue, defense and virulence	0.000024606	0.00041596
ANIA_08438	Cytochrome P450, putative (Eurofung)	32.07.01	detoxification involving cytochrome P450	Cell rescue, defense and virulence	0.000024606	0.00041596
ANIA_08919	Cytochrome P450, putative (Eurofung)	32.07.01	detoxification involving cytochrome P450	Cell rescue, defense and virulence	0.000024606	0.00041596
ANIA_08952	Cytochrome P450, putative (Eurofung)	32.07.01	detoxification involving cytochrome P450	Cell rescue, defense and virulence	0.000024606	0.00041596
ANIA_10389	Cytochrome P450, putative (Eurofung)	32.07.01	detoxification involving cytochrome P450	Cell rescue, defense and virulence	0.000024606	0.00041596
ANIA_10887	Cytochrome P450, putative (Eurofung)	32.07.01	detoxification involving cytochrome P450	Cell rescue, defense and virulence	0.000024606	0.00041596
ANIA_00338	Cytochrome P450, putative (Eurofung)	32.05.05.01	toxins	Cell rescue, defense and virulence	0.000036871	0.00059496
ANIA_00517	Uncharacterized protein	32.05.05.01	toxins	Cell rescue, defense and virulence	0.000036871	0.00059496
ANIA_00549	Uncharacterized protein	32.05.05.01	toxins	Cell rescue, defense and virulence	0.000036871	0.00059496
ANIA_01548	Oxidoreductase, short chain dehydrogenase/reductase family (AFU_orthologue AFUA_8G05590)	32.05.05.01	toxins	Cell rescue, defense and virulence	0.000036871	0.00059496
ANIA_02040	Cytochrome P450, putative (Eurofung)	32.05.05.01	toxins	Cell rescue, defense and virulence	0.000036871	0.00059496
ANIA_06236	Putative siderophore synthetase (Eurofung)	32.05.05.01	toxins	Cell rescue, defense and virulence	0.000036871	0.00059496
ANIA_06787	Cytochrome P450, putative (Eurofung)	32.05.05.01	toxins	Cell rescue, defense and virulence	0.000036871	0.00059496
ANIA_07932	Cytochrome P450, putative (Eurofung)	32.05.05.01	toxins	Cell rescue, defense and virulence	0.000036871	0.00059496
ANIA_07972	Uncharacterized protein	32.05.05.01	toxins	Cell rescue, defense and virulence	0.000036871	0.00059496
ANIA_08309	Cytochrome P450, putative (Eurofung)	32.05.05.01	toxins	Cell rescue, defense and virulence	0.000036871	0.00059496
ANIA_10887	Cytochrome P450, putative (Eurofung)	32.05.05.01	toxins	Cell rescue, defense and virulence	0.000036871	0.00059496
ANIA_00052	Short chain dehydrogenase/reductase family (AFU_orthologue AFUA_5G12480)	16.21.07	NAD/NADP binding	Protein with binding function or cofactor requirement (structural or analytic)	0.000040061	0.00061833
ANIA_00158	Quinone oxidoreductase, putative (AFU_orthologue AFUA_5G11430)	16.21.07	NAD/NADP binding	Protein with binding function or cofactor requirement (structural or analytic)	0.000040061	0.00061833
ANIA_00554	NO ENTRY IN DB	16.21.07	NAD/NADP binding	Protein with binding function or cofactor requirement (structural or analytic)	0.000040061	0.00061833
ANIA_01429	Choline oxidase (CodA), putative (AFU_orthologue AFUA_8G04090)	16.21.07	NAD/NADP binding	Protein with binding function or cofactor requirement (structural or analytic)	0.000040061	0.00061833
ANIA_01822	Oxidoreductase, short chain dehydrogenase/reductase family protein, putative (AFU_orthologue AFUA_3G09150)	16.21.07	NAD/NADP binding	Protein with binding function or cofactor requirement (structural or analytic)	0.000040061	0.00061833
ANIA_02393	Short chain oxidoreductase/dehydrogenase, putative (AFU_orthologue AFUA_1G01770)	16.21.07	NAD/NADP binding	Protein with binding function or cofactor requirement (structural or analytic)	0.000040061	0.00061833
ANIA_03206	Uncharacterized protein	16.21.07	NAD/NADP binding	Protein with binding function or cofactor requirement (structural or analytic)	0.000040061	0.00061833
ANIA_03414	Aldo-keto reductase (YakC), putative (AFU_orthologue AFUA_8G01560)	16.21.07	NAD/NADP binding	Protein with binding function or cofactor requirement (structural or analytic)	0.000040061	0.00061833
ANIA_04336	L-arabinitol 4-dehydrogenase (AFU_orthologue AFUA_1G11020)	16.21.07	NAD/NADP binding	Protein with binding function or cofactor requirement (structural or analytic)	0.000040061	0.00061833
ANIA_04829	Aldehyde reductase I (ARI), putative (AFU_orthologue AFUA_3G09190)	16.21.07	NAD/NADP binding	Protein with binding function or cofactor requirement (structural or analytic)	0.000040061	0.00061833
ANIA_05842	Uncharacterized protein	16.21.07	NAD/NADP binding	Protein with binding function or cofactor requirement (structural or analytic)	0.000040061	0.00061833
ANIA_06096	Uncharacterized protein	16.21.07	NAD/NADP binding	Protein with binding function or cofactor requirement (structural or analytic)	0.000040061	0.00061833
ANIA_06403	Uncharacterized protein	16.21.07	NAD/NADP binding	Protein with binding function or cofactor requirement (structural or analytic)	0.000040061	0.00061833
ANIA_06792	Glycerol-3-phosphate dehydrogenase (Eurofung)	16.21.07	NAD/NADP binding	Protein with binding function or cofactor requirement (structural or analytic)	0.000040061	0.00061833
ANIA_07230	Cellobiose dehydrogenase (AFU_orthologue; AFUA_2G17620)	16.21.07	NAD/NADP binding	Protein with binding function or cofactor requirement (structural or analytic)	0.000040061	0.00061833
ANIA_07267	Putative uncharacterized protein	16.21.07	NAD/NADP binding	Protein with binding function or cofactor requirement (structural or analytic)	0.000040061	0.00061833
ANIA_07663	D-mandelate dehydrogenase, putative (AFU_orthologue; AFUA_2G01280)	16.21.07	NAD/NADP binding	Protein with binding function or cofactor requirement (structural or analytic)	0.000040061	0.00061833
ANIA_07832	Choline dehydrogenase, putative (AFU_orthologue; AFUA_5G00630)	16.21.07	NAD/NADP binding	Protein with binding function or cofactor requirement (structural or analytic)	0.000040061	0.00061833
ANIA_08329	Aryl-alcohol dehydrogenase, putative (AFU_orthologue AFUA_4G00610)	16.21.07	NAD/NADP binding	Protein with binding function or cofactor requirement (structural or analytic)	0.000040061	0.00061833
ANIA_08547	Glucose-methanol-choline oxidoreductase (Eurofung)	16.21.07	NAD/NADP binding	Protein with binding function or cofactor requirement (structural or analytic)	0.000040061	0.00061833
ANIA_09051	Uncharacterized protein	16.21.07	NAD/NADP binding	Protein with binding function or cofactor requirement (structural or analytic)	0.000040061	0.00061833
ANIA_09127	Short-chain oxidoreductase, putative (AFU_orthologue AFUA_1G13950)	16.21.07	NAD/NADP binding	Protein with binding function or cofactor requirement (structural or analytic)	0.000040061	0.00061833
ANIA_09179	Pyridoxal reductase (AKR8), putative (AFU_orthologue AFUA_1G10270)	16.21.07	NAD/NADP binding	Protein with binding function or cofactor requirement (structural or analytic)	0.000040061	0.00061833
ANIA_09284	Uncharacterized protein	16.21.07	NAD/NADP binding	Protein with binding function or cofactor requirement (structural or analytic)	0.000040061	0.00061833
ANIA_09378	Uncharacterized protein	16.21.07	NAD/NADP binding	Protein with binding function or cofactor requirement (structural or analytic)	0.000040061	0.00061833
ANIA_10217	Aldo-keto reductase (AKR13), puatative (AFU_orthologue AFUA_7G00700)	16.21.07	NAD/NADP binding	Protein with binding function or cofactor requirement (structural or analytic)	0.000040061	0.00061833
ANIA_10602	Aldehyde dehydrogenase family protein, putative (AFU_orthologue AFUA_3G03250)	16.21.07	NAD/NADP binding	Protein with binding function or cofactor requirement (structural or analytic)	0.000040061	0.00061833
ANIA_11030	NADP(+) coupled glycerol dehydrogenase (Eurofung)	16.21.07	NAD/NADP binding	Protein with binding function or cofactor requirement (structural or analytic)	0.000040061	0.00061833
ANIA_11207	Uncharacterized protein	16.21.07	NAD/NADP binding	Protein with binding function or cofactor requirement (structural or analytic)	0.000040061	0.00061833
ANIA_00052	Short chain dehydrogenase/reductase family (AFU_orthologue AFUA_5G12480)	16.21	complex cofactor/cosubstrate/vitamine binding	Protein with binding function or cofactor requirement (structural or analytic)	0.000053632	0.0007933
ANIA_00158	Quinone oxidoreductase, putative (AFU_orthologue AFUA_5G11430)	16.21	complex cofactor/cosubstrate/vitamine binding	Protein with binding function or cofactor requirement (structural or analytic)	0.000053632	0.0007933
ANIA_00554	NO ENTRY IN DB	16.21	complex cofactor/cosubstrate/vitamine binding	Protein with binding function or cofactor requirement (structural or analytic)	0.000053632	0.0007933
ANIA_00887	NO ENTRY IN DB	16.21	complex cofactor/cosubstrate/vitamine binding	Protein with binding function or cofactor requirement (structural or analytic)	0.000053632	0.0007933
ANIA_01035	FAD binding domain protein (JCVI)	16.21	complex cofactor/cosubstrate/vitamine binding	Protein with binding function or cofactor requirement (structural or analytic)	0.000053632	0.0007933
ANIA_01429	Choline oxidase (CodA), putative (AFU_orthologue AFUA_8G04090)	16.21	complex cofactor/cosubstrate/vitamine binding	Protein with binding function or cofactor requirement (structural or analytic)	0.000053632	0.0007933
ANIA_01726	Uncharacterized protein	16.21	complex cofactor/cosubstrate/vitamine binding	Protein with binding function or cofactor requirement (structural or analytic)	0.000053632	0.0007933
ANIA_01787	Uncharacterized protein	16.21	complex cofactor/cosubstrate/vitamine binding	Protein with binding function or cofactor requirement (structural or analytic)	0.000053632	0.0007933
ANIA_01822	Oxidoreductase, short chain dehydrogenase/reductase family protein, putative (AFU_orthologue AFUA_3G09150)	16.21	complex cofactor/cosubstrate/vitamine binding	Protein with binding function or cofactor requirement (structural or analytic)	0.000053632	0.0007933
ANIA_01858	Uncharacterized protein	16.21	complex cofactor/cosubstrate/vitamine binding	Protein with binding function or cofactor requirement (structural or analytic)	0.000053632	0.0007933
ANIA_02393	Short chain oxidoreductase/dehydrogenase, putative (AFU_orthologue AFUA_1G01770)	16.21	complex cofactor/cosubstrate/vitamine binding	Protein with binding function or cofactor requirement (structural or analytic)	0.000053632	0.0007933
ANIA_02874	Uncharacterized protein	16.21	complex cofactor/cosubstrate/vitamine binding	Protein with binding function or cofactor requirement (structural or analytic)	0.000053632	0.0007933
ANIA_03206	Uncharacterized protein	16.21	complex cofactor/cosubstrate/vitamine binding	Protein with binding function or cofactor requirement (structural or analytic)	0.000053632	0.0007933
ANIA_03256	Cytochrome P450, putative (Eurofung)	16.21	complex cofactor/cosubstrate/vitamine binding	Protein with binding function or cofactor requirement (structural or analytic)	0.000053632	0.0007933
ANIA_03414	Aldo-keto reductase (YakC), putative (AFU_orthologue AFUA_8G01560)	16.21	complex cofactor/cosubstrate/vitamine binding	Protein with binding function or cofactor requirement (structural or analytic)	0.000053632	0.0007933
ANIA_03639	Uncharacterized protein	16.21	complex cofactor/cosubstrate/vitamine binding	Protein with binding function or cofactor requirement (structural or analytic)	0.000053632	0.0007933
ANIA_03880	Uncharacterized protein	16.21	complex cofactor/cosubstrate/vitamine binding	Protein with binding function or cofactor requirement (structural or analytic)	0.000053632	0.0007933
ANIA_04336	L-arabinitol 4-dehydrogenase (AFU_orthologue AFUA_1G11020)	16.21	complex cofactor/cosubstrate/vitamine binding	Protein with binding function or cofactor requirement (structural or analytic)	0.000053632	0.0007933
ANIA_04829	Aldehyde reductase I (ARI), putative (AFU_orthologue AFUA_3G09190)	16.21	complex cofactor/cosubstrate/vitamine binding	Protein with binding function or cofactor requirement (structural or analytic)	0.000053632	0.0007933
ANIA_05258	Uncharacterized protein	16.21	complex cofactor/cosubstrate/vitamine binding	Protein with binding function or cofactor requirement (structural or analytic)	0.000053632	0.0007933
ANIA_05842	Uncharacterized protein	16.21	complex cofactor/cosubstrate/vitamine binding	Protein with binding function or cofactor requirement (structural or analytic)	0.000053632	0.0007933
ANIA_06096	Uncharacterized protein	16.21	complex cofactor/cosubstrate/vitamine binding	Protein with binding function or cofactor requirement (structural or analytic)	0.000053632	0.0007933
ANIA_06403	Uncharacterized protein	16.21	complex cofactor/cosubstrate/vitamine binding	Protein with binding function or cofactor requirement (structural or analytic)	0.000053632	0.0007933
ANIA_06792	Glycerol-3-phosphate dehydrogenase (Eurofung)	16.21	complex cofactor/cosubstrate/vitamine binding	Protein with binding function or cofactor requirement (structural or analytic)	0.000053632	0.0007933
ANIA_06930	Uncharacterized protein	16.21	complex cofactor/cosubstrate/vitamine binding	Protein with binding function or cofactor requirement (structural or analytic)	0.000053632	0.0007933
ANIA_07230	Cellobiose dehydrogenase (AFU_orthologue; AFUA_2G17620)	16.21	complex cofactor/cosubstrate/vitamine binding	Protein with binding function or cofactor requirement (structural or analytic)	0.000053632	0.0007933
ANIA_07267	Putative uncharacterized protein	16.21	complex cofactor/cosubstrate/vitamine binding	Protein with binding function or cofactor requirement (structural or analytic)	0.000053632	0.0007933
ANIA_07269	Putative uncharacterized protein	16.21	complex cofactor/cosubstrate/vitamine binding	Protein with binding function or cofactor requirement (structural or analytic)	0.000053632	0.0007933
ANIA_07274	FAD binding domain protein (AFU_orthologue; AFUA_6G12070)	16.21	complex cofactor/cosubstrate/vitamine binding	Protein with binding function or cofactor requirement (structural or analytic)	0.000053632	0.0007933
ANIA_07663	D-mandelate dehydrogenase, putative (AFU_orthologue; AFUA_2G01280)	16.21	complex cofactor/cosubstrate/vitamine binding	Protein with binding function or cofactor requirement (structural or analytic)	0.000053632	0.0007933
ANIA_07832	Choline dehydrogenase, putative (AFU_orthologue; AFUA_5G00630)	16.21	complex cofactor/cosubstrate/vitamine binding	Protein with binding function or cofactor requirement (structural or analytic)	0.000053632	0.0007933
ANIA_08329	Aryl-alcohol dehydrogenase, putative (AFU_orthologue AFUA_4G00610)	16.21	complex cofactor/cosubstrate/vitamine binding	Protein with binding function or cofactor requirement (structural or analytic)	0.000053632	0.0007933
ANIA_08438	Cytochrome P450, putative (Eurofung)	16.21	complex cofactor/cosubstrate/vitamine binding	Protein with binding function or cofactor requirement (structural or analytic)	0.000053632	0.0007933
ANIA_08454	Amine oxidase	16.21	complex cofactor/cosubstrate/vitamine binding	Protein with binding function or cofactor requirement (structural or analytic)	0.000053632	0.0007933
ANIA_08547	Glucose-methanol-choline oxidoreductase (Eurofung)	16.21	complex cofactor/cosubstrate/vitamine binding	Protein with binding function or cofactor requirement (structural or analytic)	0.000053632	0.0007933
ANIA_08919	Cytochrome P450, putative (Eurofung)	16.21	complex cofactor/cosubstrate/vitamine binding	Protein with binding function or cofactor requirement (structural or analytic)	0.000053632	0.0007933
ANIA_08921	Uncharacterized protein	16.21	complex cofactor/cosubstrate/vitamine binding	Protein with binding function or cofactor requirement (structural or analytic)	0.000053632	0.0007933
ANIA_09051	Uncharacterized protein	16.21	complex cofactor/cosubstrate/vitamine binding	Protein with binding function or cofactor requirement (structural or analytic)	0.000053632	0.0007933
ANIA_09127	Short-chain oxidoreductase, putative (AFU_orthologue AFUA_1G13950)	16.21	complex cofactor/cosubstrate/vitamine binding	Protein with binding function or cofactor requirement (structural or analytic)	0.000053632	0.0007933
ANIA_09177	Uncharacterized protein	16.21	complex cofactor/cosubstrate/vitamine binding	Protein with binding function or cofactor requirement (structural or analytic)	0.000053632	0.0007933
ANIA_09178	Uncharacterized protein	16.21	complex cofactor/cosubstrate/vitamine binding	Protein with binding function or cofactor requirement (structural or analytic)	0.000053632	0.0007933
ANIA_09179	Pyridoxal reductase (AKR8), putative (AFU_orthologue AFUA_1G10270)	16.21	complex cofactor/cosubstrate/vitamine binding	Protein with binding function or cofactor requirement (structural or analytic)	0.000053632	0.0007933
ANIA_09284	Uncharacterized protein	16.21	complex cofactor/cosubstrate/vitamine binding	Protein with binding function or cofactor requirement (structural or analytic)	0.000053632	0.0007933
ANIA_09378	Uncharacterized protein	16.21	complex cofactor/cosubstrate/vitamine binding	Protein with binding function or cofactor requirement (structural or analytic)	0.000053632	0.0007933
ANIA_10217	Aldo-keto reductase (AKR13), puatative (AFU_orthologue AFUA_7G00700)	16.21	complex cofactor/cosubstrate/vitamine binding	Protein with binding function or cofactor requirement (structural or analytic)	0.000053632	0.0007933
ANIA_10389	Cytochrome P450, putative (Eurofung)	16.21	complex cofactor/cosubstrate/vitamine binding	Protein with binding function or cofactor requirement (structural or analytic)	0.000053632	0.0007933
ANIA_10602	Aldehyde dehydrogenase family protein, putative (AFU_orthologue AFUA_3G03250)	16.21	complex cofactor/cosubstrate/vitamine binding	Protein with binding function or cofactor requirement (structural or analytic)	0.000053632	0.0007933
ANIA_10656	Uncharacterized protein	16.21	complex cofactor/cosubstrate/vitamine binding	Protein with binding function or cofactor requirement (structural or analytic)	0.000053632	0.0007933
ANIA_11030	NADP(+) coupled glycerol dehydrogenase (Eurofung)	16.21	complex cofactor/cosubstrate/vitamine binding	Protein with binding function or cofactor requirement (structural or analytic)	0.000053632	0.0007933
ANIA_11207	Uncharacterized protein	16.21	complex cofactor/cosubstrate/vitamine binding	Protein with binding function or cofactor requirement (structural or analytic)	0.000053632	0.0007933
ANIA_01429	Choline oxidase (CodA), putative (AFU_orthologue AFUA_8G04090)	01.01.09	metabolism of the cysteine - aromatic group	Metabolism	0.000057853	0.00082151
ANIA_01616	Uncharacterized protein	01.01.09	metabolism of the cysteine - aromatic group	Metabolism	0.000057853	0.00082151
ANIA_01617	Uncharacterized protein	01.01.09	metabolism of the cysteine - aromatic group	Metabolism	0.000057853	0.00082151
ANIA_01858	Uncharacterized protein	01.01.09	metabolism of the cysteine - aromatic group	Metabolism	0.000057853	0.00082151
ANIA_01895	NO ENTRY IN DB	01.01.09	metabolism of the cysteine - aromatic group	Metabolism	0.000057853	0.00082151
ANIA_01896	NO ENTRY IN DB	01.01.09	metabolism of the cysteine - aromatic group	Metabolism	0.000057853	0.00082151
ANIA_01897	NO ENTRY IN DB	01.01.09	metabolism of the cysteine - aromatic group	Metabolism	0.000057853	0.00082151
ANIA_01899	4-hydroxyphenylpyruvate dioxygenase	01.01.09	metabolism of the cysteine - aromatic group	Metabolism	0.000057853	0.00082151
ANIA_02674	AMP-binding enzyme, putative (AFU_orthologue AFUA_5G14270)	01.01.09	metabolism of the cysteine - aromatic group	Metabolism	0.000057853	0.00082151
ANIA_03206	Uncharacterized protein	01.01.09	metabolism of the cysteine - aromatic group	Metabolism	0.000057853	0.00082151
ANIA_05311	Tyrosinase, putative (AFU_orthologue AFUA_3G01070)	01.01.09	metabolism of the cysteine - aromatic group	Metabolism	0.000057853	0.00082151
ANIA_05553	Cytochrome P450, putative (Eurofung)	01.01.09	metabolism of the cysteine - aromatic group	Metabolism	0.000057853	0.00082151
ANIA_06075	Phenylalanine ammonia-lyase (EC 4.3.1.24)	01.01.09	metabolism of the cysteine - aromatic group	Metabolism	0.000057853	0.00082151
ANIA_06403	Uncharacterized protein	01.01.09	metabolism of the cysteine - aromatic group	Metabolism	0.000057853	0.00082151
ANIA_06930	Uncharacterized protein	01.01.09	metabolism of the cysteine - aromatic group	Metabolism	0.000057853	0.00082151
ANIA_07066	Cytochrome P450, putative (Eurofung)	01.01.09	metabolism of the cysteine - aromatic group	Metabolism	0.000057853	0.00082151
ANIA_07230	Cellobiose dehydrogenase (AFU_orthologue; AFUA_2G17620)	01.01.09	metabolism of the cysteine - aromatic group	Metabolism	0.000057853	0.00082151
ANIA_07267	Putative uncharacterized protein	01.01.09	metabolism of the cysteine - aromatic group	Metabolism	0.000057853	0.00082151
ANIA_07663	D-mandelate dehydrogenase, putative (AFU_orthologue; AFUA_2G01280)	01.01.09	metabolism of the cysteine - aromatic group	Metabolism	0.000057853	0.00082151
ANIA_07772	Cytochrome P450, putative (Eurofung)	01.01.09	metabolism of the cysteine - aromatic group	Metabolism	0.000057853	0.00082151
ANIA_07773	Cytochrome P450, putative (Eurofung)	01.01.09	metabolism of the cysteine - aromatic group	Metabolism	0.000057853	0.00082151
ANIA_07832	Choline dehydrogenase, putative (AFU_orthologue; AFUA_5G00630)	01.01.09	metabolism of the cysteine - aromatic group	Metabolism	0.000057853	0.00082151
ANIA_07999	Uncharacterized protein	01.01.09	metabolism of the cysteine - aromatic group	Metabolism	0.000057853	0.00082151
ANIA_08108	Fumarylacetoacetate hydrolase family protein (AFU_orthologue AFUA_7G05160)	01.01.09	metabolism of the cysteine - aromatic group	Metabolism	0.000057853	0.00082151
ANIA_08329	Aryl-alcohol dehydrogenase, putative (AFU_orthologue AFUA_4G00610)	01.01.09	metabolism of the cysteine - aromatic group	Metabolism	0.000057853	0.00082151
ANIA_08547	Glucose-methanol-choline oxidoreductase (Eurofung)	01.01.09	metabolism of the cysteine - aromatic group	Metabolism	0.000057853	0.00082151
ANIA_08657	Fructosyl amino acid oxidase, putative (AFU_orthologue AFUA_8G06440)	01.01.09	metabolism of the cysteine - aromatic group	Metabolism	0.000057853	0.00082151
ANIA_08952	Cytochrome P450, putative (Eurofung)	01.01.09	metabolism of the cysteine - aromatic group	Metabolism	0.000057853	0.00082151
ANIA_08982	Hypothetical fructosyl amine:oxygen oxidoreductase (Eurofung)	01.01.09	metabolism of the cysteine - aromatic group	Metabolism	0.000057853	0.00082151
ANIA_09007	Cytochrome P450, putative (Eurofung)	01.01.09	metabolism of the cysteine - aromatic group	Metabolism	0.000057853	0.00082151
ANIA_09388	Uncharacterized protein	01.01.09	metabolism of the cysteine - aromatic group	Metabolism	0.000057853	0.00082151
ANIA_10602	Aldehyde dehydrogenase family protein, putative (AFU_orthologue AFUA_3G03250)	01.01.09	metabolism of the cysteine - aromatic group	Metabolism	0.000057853	0.00082151
ANIA_01429	Choline oxidase (CodA), putative (AFU_orthologue AFUA_8G04090)	01.01.09.01.01	biosynthesis of glycine	Metabolism	0.000079963	0.0010918
ANIA_01899	4-hydroxyphenylpyruvate dioxygenase	01.01.09.01.01	biosynthesis of glycine	Metabolism	0.000079963	0.0010918
ANIA_03206	Uncharacterized protein	01.01.09.01.01	biosynthesis of glycine	Metabolism	0.000079963	0.0010918
ANIA_07230	Cellobiose dehydrogenase (AFU_orthologue; AFUA_2G17620)	01.01.09.01.01	biosynthesis of glycine	Metabolism	0.000079963	0.0010918
ANIA_07267	Putative uncharacterized protein	01.01.09.01.01	biosynthesis of glycine	Metabolism	0.000079963	0.0010918
ANIA_07832	Choline dehydrogenase, putative (AFU_orthologue; AFUA_5G00630)	01.01.09.01.01	biosynthesis of glycine	Metabolism	0.000079963	0.0010918
ANIA_08329	Aryl-alcohol dehydrogenase, putative (AFU_orthologue AFUA_4G00610)	01.01.09.01.01	biosynthesis of glycine	Metabolism	0.000079963	0.0010918
ANIA_08547	Glucose-methanol-choline oxidoreductase (Eurofung)	01.01.09.01.01	biosynthesis of glycine	Metabolism	0.000079963	0.0010918
ANIA_08657	Fructosyl amino acid oxidase, putative (AFU_orthologue AFUA_8G06440)	01.01.09.01.01	biosynthesis of glycine	Metabolism	0.000079963	0.0010918
ANIA_08982	Hypothetical fructosyl amine:oxygen oxidoreductase (Eurofung)	01.01.09.01.01	biosynthesis of glycine	Metabolism	0.000079963	0.0010918
ANIA_00338	Cytochrome P450, putative (Eurofung)	01.06.06.05	sesquiterpenes metabolism	Metabolism	0.000093311	0.0012269
ANIA_02040	Cytochrome P450, putative (Eurofung)	01.06.06.05	sesquiterpenes metabolism	Metabolism	0.000093311	0.0012269
ANIA_06787	Cytochrome P450, putative (Eurofung)	01.06.06.05	sesquiterpenes metabolism	Metabolism	0.000093311	0.0012269
ANIA_07522	Cytochrome P450, putative (Eurofung)	01.06.06.05	sesquiterpenes metabolism	Metabolism	0.000093311	0.0012269
ANIA_07932	Cytochrome P450, putative (Eurofung)	01.06.06.05	sesquiterpenes metabolism	Metabolism	0.000093311	0.0012269
ANIA_08309	Cytochrome P450, putative (Eurofung)	01.06.06.05	sesquiterpenes metabolism	Metabolism	0.000093311	0.0012269
ANIA_10887	Cytochrome P450, putative (Eurofung)	01.06.06.05	sesquiterpenes metabolism	Metabolism	0.000093311	0.0012269
ANIA_01616	Uncharacterized protein	01.01.09.04	metabolism of phenylalanine	Metabolism	0.00010569	0.00134
ANIA_01617	Uncharacterized protein	01.01.09.04	metabolism of phenylalanine	Metabolism	0.00010569	0.00134
ANIA_01895	NO ENTRY IN DB	01.01.09.04	metabolism of phenylalanine	Metabolism	0.00010569	0.00134
ANIA_01896	NO ENTRY IN DB	01.01.09.04	metabolism of phenylalanine	Metabolism	0.00010569	0.00134
ANIA_01897	NO ENTRY IN DB	01.01.09.04	metabolism of phenylalanine	Metabolism	0.00010569	0.00134
ANIA_01899	4-hydroxyphenylpyruvate dioxygenase	01.01.09.04	metabolism of phenylalanine	Metabolism	0.00010569	0.00134
ANIA_02674	AMP-binding enzyme, putative (AFU_orthologue AFUA_5G14270)	01.01.09.04	metabolism of phenylalanine	Metabolism	0.00010569	0.00134
ANIA_05553	Cytochrome P450, putative (Eurofung)	01.01.09.04	metabolism of phenylalanine	Metabolism	0.00010569	0.00134
ANIA_06403	Uncharacterized protein	01.01.09.04	metabolism of phenylalanine	Metabolism	0.00010569	0.00134
ANIA_07066	Cytochrome P450, putative (Eurofung)	01.01.09.04	metabolism of phenylalanine	Metabolism	0.00010569	0.00134
ANIA_07772	Cytochrome P450, putative (Eurofung)	01.01.09.04	metabolism of phenylalanine	Metabolism	0.00010569	0.00134
ANIA_07773	Cytochrome P450, putative (Eurofung)	01.01.09.04	metabolism of phenylalanine	Metabolism	0.00010569	0.00134
ANIA_08108	Fumarylacetoacetate hydrolase family protein (AFU_orthologue AFUA_7G05160)	01.01.09.04	metabolism of phenylalanine	Metabolism	0.00010569	0.00134
ANIA_08952	Cytochrome P450, putative (Eurofung)	01.01.09.04	metabolism of phenylalanine	Metabolism	0.00010569	0.00134
ANIA_09007	Cytochrome P450, putative (Eurofung)	01.01.09.04	metabolism of phenylalanine	Metabolism	0.00010569	0.00134
ANIA_10602	Aldehyde dehydrogenase family protein, putative (AFU_orthologue AFUA_3G03250)	01.01.09.04	metabolism of phenylalanine	Metabolism	0.00010569	0.00134
ANIA_01895	NO ENTRY IN DB	01.01.09.04.02	degradation of phenylalanine	Metabolism	0.00016511	0.0020212
ANIA_01896	NO ENTRY IN DB	01.01.09.04.02	degradation of phenylalanine	Metabolism	0.00016511	0.0020212
ANIA_01897	NO ENTRY IN DB	01.01.09.04.02	degradation of phenylalanine	Metabolism	0.00016511	0.0020212
ANIA_01899	4-hydroxyphenylpyruvate dioxygenase	01.01.09.04.02	degradation of phenylalanine	Metabolism	0.00016511	0.0020212
ANIA_02674	AMP-binding enzyme, putative (AFU_orthologue AFUA_5G14270)	01.01.09.04.02	degradation of phenylalanine	Metabolism	0.00016511	0.0020212
ANIA_05553	Cytochrome P450, putative (Eurofung)	01.01.09.04.02	degradation of phenylalanine	Metabolism	0.00016511	0.0020212
ANIA_07066	Cytochrome P450, putative (Eurofung)	01.01.09.04.02	degradation of phenylalanine	Metabolism	0.00016511	0.0020212
ANIA_07772	Cytochrome P450, putative (Eurofung)	01.01.09.04.02	degradation of phenylalanine	Metabolism	0.00016511	0.0020212
ANIA_07773	Cytochrome P450, putative (Eurofung)	01.01.09.04.02	degradation of phenylalanine	Metabolism	0.00016511	0.0020212
ANIA_08108	Fumarylacetoacetate hydrolase family protein (AFU_orthologue AFUA_7G05160)	01.01.09.04.02	degradation of phenylalanine	Metabolism	0.00016511	0.0020212
ANIA_08952	Cytochrome P450, putative (Eurofung)	01.01.09.04.02	degradation of phenylalanine	Metabolism	0.00016511	0.0020212
ANIA_09007	Cytochrome P450, putative (Eurofung)	01.01.09.04.02	degradation of phenylalanine	Metabolism	0.00016511	0.0020212
ANIA_01031	MFS transporter, putative (AFU_orthologue AFUA_3G02720)	20.03.25	ABC transporters	Cellular transport, transport facilitation and transport routes	0.00021455	0.0025388
ANIA_02368	Uncharacterized protein	20.03.25	ABC transporters	Cellular transport, transport facilitation and transport routes	0.00021455	0.0025388
ANIA_03329	ABC multidrug transporter (Eurofung)	20.03.25	ABC transporters	Cellular transport, transport facilitation and transport routes	0.00021455	0.0025388
ANIA_03414	Aldo-keto reductase (YakC), putative (AFU_orthologue AFUA_8G01560)	20.03.25	ABC transporters	Cellular transport, transport facilitation and transport routes	0.00021455	0.0025388
ANIA_03952	ABC multidrug transporter (Eurofung)	20.03.25	ABC transporters	Cellular transport, transport facilitation and transport routes	0.00021455	0.0025388
ANIA_04857	ABC1 domain protein (AFU_orthologue AFUA_3G07620)	20.03.25	ABC transporters	Cellular transport, transport facilitation and transport routes	0.00021455	0.0025388
ANIA_06436	ABC multidrug transporter (Eurofung)	20.03.25	ABC transporters	Cellular transport, transport facilitation and transport routes	0.00021455	0.0025388
ANIA_07167	Putative uncharacterized protein	20.03.25	ABC transporters	Cellular transport, transport facilitation and transport routes	0.00021455	0.0025388
ANIA_07272	ABC transporter, putative (Eurofung)	20.03.25	ABC transporters	Cellular transport, transport facilitation and transport routes	0.00021455	0.0025388
ANIA_08095	MFS toxin efflux pump (AflT), putative (AFU_orthologue AFUA_1G12620)	20.03.25	ABC transporters	Cellular transport, transport facilitation and transport routes	0.00021455	0.0025388
ANIA_08150	ABC multidrug transporter (Eurofung)	20.03.25	ABC transporters	Cellular transport, transport facilitation and transport routes	0.00021455	0.0025388
ANIA_08365	MFS siderochrome iron transporter MirB (AFU_orthologue AFUA_3G03640)	20.03.25	ABC transporters	Cellular transport, transport facilitation and transport routes	0.00021455	0.0025388
ANIA_08489	ATP-binding cassette multidrug transporter [Source:UniProtKB/TrEMBLAcc:P78577]	20.03.25	ABC transporters	Cellular transport, transport facilitation and transport routes	0.00021455	0.0025388
ANIA_10951	Putative uncharacterized protein	20.03.25	ABC transporters	Cellular transport, transport facilitation and transport routes	0.00021455	0.0025388
ANIA_11217	MFS toxin efflux pump (AflT), putative (AFU_orthologue AFUA_1G12620)	20.03.25	ABC transporters	Cellular transport, transport facilitation and transport routes	0.00021455	0.0025388
ANIA_01429	Choline oxidase (CodA), putative (AFU_orthologue AFUA_8G04090)	01.01.09.01	metabolism of glycine	Metabolism	0.00036361	0.004164
ANIA_01899	4-hydroxyphenylpyruvate dioxygenase	01.01.09.01	metabolism of glycine	Metabolism	0.00036361	0.004164
ANIA_03206	Uncharacterized protein	01.01.09.01	metabolism of glycine	Metabolism	0.00036361	0.004164
ANIA_07230	Cellobiose dehydrogenase (AFU_orthologue; AFUA_2G17620)	01.01.09.01	metabolism of glycine	Metabolism	0.00036361	0.004164
ANIA_07267	Putative uncharacterized protein	01.01.09.01	metabolism of glycine	Metabolism	0.00036361	0.004164
ANIA_07832	Choline dehydrogenase, putative (AFU_orthologue; AFUA_5G00630)	01.01.09.01	metabolism of glycine	Metabolism	0.00036361	0.004164
ANIA_08329	Aryl-alcohol dehydrogenase, putative (AFU_orthologue AFUA_4G00610)	01.01.09.01	metabolism of glycine	Metabolism	0.00036361	0.004164
ANIA_08547	Glucose-methanol-choline oxidoreductase (Eurofung)	01.01.09.01	metabolism of glycine	Metabolism	0.00036361	0.004164
ANIA_08657	Fructosyl amino acid oxidase, putative (AFU_orthologue AFUA_8G06440)	01.01.09.01	metabolism of glycine	Metabolism	0.00036361	0.004164
ANIA_08982	Hypothetical fructosyl amine:oxygen oxidoreductase (Eurofung)	01.01.09.01	metabolism of glycine	Metabolism	0.00036361	0.004164
ANIA_01602	NO ENTRY IN DB	01.05.02.07	sugar, glucoside, polyol and carboxylate catabolism	Metabolism	0.00043357	0.0048099
ANIA_01677	Short chain dehydrogenase, putative (AFU_orthologue AFUA_4G08710)	01.05.02.07	sugar, glucoside, polyol and carboxylate catabolism	Metabolism	0.00043357	0.0048099
ANIA_03046	Endoglucanase, putative (AFU_orthologue AFUA_2G14540)	01.05.02.07	sugar, glucoside, polyol and carboxylate catabolism	Metabolism	0.00043357	0.0048099
ANIA_03201	Beta-galactosidase (Eurofung)	01.05.02.07	sugar, glucoside, polyol and carboxylate catabolism	Metabolism	0.00043357	0.0048099
ANIA_03388	Alpha-amylase (EC 3.2.1.1)	01.05.02.07	sugar, glucoside, polyol and carboxylate catabolism	Metabolism	0.00043357	0.0048099
ANIA_03613	NO ENTRY IN DB	01.05.02.07	sugar, glucoside, polyol and carboxylate catabolism	Metabolism	0.00043357	0.0048099
ANIA_04336	L-arabinitol 4-dehydrogenase (AFU_orthologue AFUA_1G11020)	01.05.02.07	sugar, glucoside, polyol and carboxylate catabolism	Metabolism	0.00043357	0.0048099
ANIA_04372	NO ENTRY IN DB	01.05.02.07	sugar, glucoside, polyol and carboxylate catabolism	Metabolism	0.00043357	0.0048099
ANIA_04829	Aldehyde reductase I (ARI), putative (AFU_orthologue AFUA_3G09190)	01.05.02.07	sugar, glucoside, polyol and carboxylate catabolism	Metabolism	0.00043357	0.0048099
ANIA_05463	Uncharacterized protein	01.05.02.07	sugar, glucoside, polyol and carboxylate catabolism	Metabolism	0.00043357	0.0048099
ANIA_05581	Sucrase/ferredoxin-like family protein, putative (AFU_orthologue AFUA_4G11477)	01.05.02.07	sugar, glucoside, polyol and carboxylate catabolism	Metabolism	0.00043357	0.0048099
ANIA_05976	NO ENTRY IN DB	01.05.02.07	sugar, glucoside, polyol and carboxylate catabolism	Metabolism	0.00043357	0.0048099
ANIA_06096	Uncharacterized protein	01.05.02.07	sugar, glucoside, polyol and carboxylate catabolism	Metabolism	0.00043357	0.0048099
ANIA_06428	Uncharacterized protein	01.05.02.07	sugar, glucoside, polyol and carboxylate catabolism	Metabolism	0.00043357	0.0048099
ANIA_06656	NO ENTRY IN DB	01.05.02.07	sugar, glucoside, polyol and carboxylate catabolism	Metabolism	0.00043357	0.0048099
ANIA_06772	Uncharacterized protein	01.05.02.07	sugar, glucoside, polyol and carboxylate catabolism	Metabolism	0.00043357	0.0048099
ANIA_06792	Glycerol-3-phosphate dehydrogenase (Eurofung)	01.05.02.07	sugar, glucoside, polyol and carboxylate catabolism	Metabolism	0.00043357	0.0048099
ANIA_07402	Glucoamylase (EC 3.2.1.3) (1,4-alpha-D-glucan glucohydrolase) (Glucan 1,4-alpha-glucosidase)	01.05.02.07	sugar, glucoside, polyol and carboxylate catabolism	Metabolism	0.00043357	0.0048099
ANIA_07521	Carboxylesterase, putative (AFU_orthologue; AFUA_3G09230)	01.05.02.07	sugar, glucoside, polyol and carboxylate catabolism	Metabolism	0.00043357	0.0048099
ANIA_07954	NADP(+) coupled glycerol dehydrogenase (Eurofung)	01.05.02.07	sugar, glucoside, polyol and carboxylate catabolism	Metabolism	0.00043357	0.0048099
ANIA_08099	Oxalate decarboxylase, putative (AFU_orthologue AFUA_2G14610)	01.05.02.07	sugar, glucoside, polyol and carboxylate catabolism	Metabolism	0.00043357	0.0048099
ANIA_08113	Uncharacterized protein	01.05.02.07	sugar, glucoside, polyol and carboxylate catabolism	Metabolism	0.00043357	0.0048099
ANIA_08327	NO ENTRY IN DB	01.05.02.07	sugar, glucoside, polyol and carboxylate catabolism	Metabolism	0.00043357	0.0048099
ANIA_08477	Xylosidase : arabinofuranosidase (AFU_orthologue AFUA_2G13190)	01.05.02.07	sugar, glucoside, polyol and carboxylate catabolism	Metabolism	0.00043357	0.0048099
ANIA_09365	NO ENTRY IN DB	01.05.02.07	sugar, glucoside, polyol and carboxylate catabolism	Metabolism	0.00043357	0.0048099
ANIA_09457	Uncharacterized protein	01.05.02.07	sugar, glucoside, polyol and carboxylate catabolism	Metabolism	0.00043357	0.0048099
ANIA_10420	Maltase MalT (AFU_orthologue AFUA_8G07070)	01.05.02.07	sugar, glucoside, polyol and carboxylate catabolism	Metabolism	0.00043357	0.0048099
ANIA_10973	Citrate synthase	01.05.02.07	sugar, glucoside, polyol and carboxylate catabolism	Metabolism	0.00043357	0.0048099
ANIA_11030	NADP(+) coupled glycerol dehydrogenase (Eurofung)	01.05.02.07	sugar, glucoside, polyol and carboxylate catabolism	Metabolism	0.00043357	0.0048099
ANIA_00158	Quinone oxidoreductase, putative (AFU_orthologue AFUA_5G11430)	20.01.15	electron transport	Cellular transport, transport facilitation and transport routes	0.00074864	0.0080536
ANIA_00338	Cytochrome P450, putative (Eurofung)	20.01.15	electron transport	Cellular transport, transport facilitation and transport routes	0.00074864	0.0080536
ANIA_00554	NO ENTRY IN DB	20.01.15	electron transport	Cellular transport, transport facilitation and transport routes	0.00074864	0.0080536
ANIA_01429	Choline oxidase (CodA), putative (AFU_orthologue AFUA_8G04090)	20.01.15	electron transport	Cellular transport, transport facilitation and transport routes	0.00074864	0.0080536
ANIA_01733	NO ENTRY IN DB	20.01.15	electron transport	Cellular transport, transport facilitation and transport routes	0.00074864	0.0080536
ANIA_01822	Oxidoreductase, short chain dehydrogenase/reductase family protein, putative (AFU_orthologue AFUA_3G09150)	20.01.15	electron transport	Cellular transport, transport facilitation and transport routes	0.00074864	0.0080536
ANIA_01825	Uncharacterized protein	20.01.15	electron transport	Cellular transport, transport facilitation and transport routes	0.00074864	0.0080536
ANIA_01858	Uncharacterized protein	20.01.15	electron transport	Cellular transport, transport facilitation and transport routes	0.00074864	0.0080536
ANIA_02040	Cytochrome P450, putative (Eurofung)	20.01.15	electron transport	Cellular transport, transport facilitation and transport routes	0.00074864	0.0080536
ANIA_02351	Zinc-containing alcohol dehydrogenase, putative (AFU_orthologue AFUA_7G06260)	20.01.15	electron transport	Cellular transport, transport facilitation and transport routes	0.00074864	0.0080536
ANIA_02778	Uncharacterized protein	20.01.15	electron transport	Cellular transport, transport facilitation and transport routes	0.00074864	0.0080536
ANIA_03206	Uncharacterized protein	20.01.15	electron transport	Cellular transport, transport facilitation and transport routes	0.00074864	0.0080536
ANIA_03256	Cytochrome P450, putative (Eurofung)	20.01.15	electron transport	Cellular transport, transport facilitation and transport routes	0.00074864	0.0080536
ANIA_03275	Cytochrome P450, putative (Eurofung)	20.01.15	electron transport	Cellular transport, transport facilitation and transport routes	0.00074864	0.0080536
ANIA_03880	Uncharacterized protein	20.01.15	electron transport	Cellular transport, transport facilitation and transport routes	0.00074864	0.0080536
ANIA_06761	Acyl-CoA dehydrogenase, putative (AFU_orthologue AFUA_7G06510)	20.01.15	electron transport	Cellular transport, transport facilitation and transport routes	0.00074864	0.0080536
ANIA_06787	Cytochrome P450, putative (Eurofung)	20.01.15	electron transport	Cellular transport, transport facilitation and transport routes	0.00074864	0.0080536
ANIA_07066	Cytochrome P450, putative (Eurofung)	20.01.15	electron transport	Cellular transport, transport facilitation and transport routes	0.00074864	0.0080536
ANIA_07230	Cellobiose dehydrogenase (AFU_orthologue; AFUA_2G17620)	20.01.15	electron transport	Cellular transport, transport facilitation and transport routes	0.00074864	0.0080536
ANIA_07267	Putative uncharacterized protein	20.01.15	electron transport	Cellular transport, transport facilitation and transport routes	0.00074864	0.0080536
ANIA_07832	Choline dehydrogenase, putative (AFU_orthologue; AFUA_5G00630)	20.01.15	electron transport	Cellular transport, transport facilitation and transport routes	0.00074864	0.0080536
ANIA_07932	Cytochrome P450, putative (Eurofung)	20.01.15	electron transport	Cellular transport, transport facilitation and transport routes	0.00074864	0.0080536
ANIA_08309	Cytochrome P450, putative (Eurofung)	20.01.15	electron transport	Cellular transport, transport facilitation and transport routes	0.00074864	0.0080536
ANIA_08329	Aryl-alcohol dehydrogenase, putative (AFU_orthologue AFUA_4G00610)	20.01.15	electron transport	Cellular transport, transport facilitation and transport routes	0.00074864	0.0080536
ANIA_08358	Cytochrome P450, putative (Eurofung)	20.01.15	electron transport	Cellular transport, transport facilitation and transport routes	0.00074864	0.0080536
ANIA_08454	Amine oxidase	20.01.15	electron transport	Cellular transport, transport facilitation and transport routes	0.00074864	0.0080536
ANIA_08547	Glucose-methanol-choline oxidoreductase (Eurofung)	20.01.15	electron transport	Cellular transport, transport facilitation and transport routes	0.00074864	0.0080536
ANIA_08657	Fructosyl amino acid oxidase, putative (AFU_orthologue AFUA_8G06440)	20.01.15	electron transport	Cellular transport, transport facilitation and transport routes	0.00074864	0.0080536
ANIA_08919	Cytochrome P450, putative (Eurofung)	20.01.15	electron transport	Cellular transport, transport facilitation and transport routes	0.00074864	0.0080536
ANIA_08982	Hypothetical fructosyl amine:oxygen oxidoreductase (Eurofung)	20.01.15	electron transport	Cellular transport, transport facilitation and transport routes	0.00074864	0.0080536
ANIA_09007	Cytochrome P450, putative (Eurofung)	20.01.15	electron transport	Cellular transport, transport facilitation and transport routes	0.00074864	0.0080536
ANIA_09177	Uncharacterized protein	20.01.15	electron transport	Cellular transport, transport facilitation and transport routes	0.00074864	0.0080536
ANIA_09178	Uncharacterized protein	20.01.15	electron transport	Cellular transport, transport facilitation and transport routes	0.00074864	0.0080536
ANIA_09284	Uncharacterized protein	20.01.15	electron transport	Cellular transport, transport facilitation and transport routes	0.00074864	0.0080536
ANIA_10602	Aldehyde dehydrogenase family protein, putative (AFU_orthologue AFUA_3G03250)	20.01.15	electron transport	Cellular transport, transport facilitation and transport routes	0.00074864	0.0080536
ANIA_10887	Cytochrome P450, putative (Eurofung)	20.01.15	electron transport	Cellular transport, transport facilitation and transport routes	0.00074864	0.0080536
ANIA_03414	Aldo-keto reductase (YakC), putative (AFU_orthologue AFUA_8G01560)	01.07.03	catabolism of vitamins, cofactors, and prosthetic groups	Metabolism	0.00086606	0.0090427
ANIA_09051	Uncharacterized protein	01.07.03	catabolism of vitamins, cofactors, and prosthetic groups	Metabolism	0.00086606	0.0090427
ANIA_09179	Pyridoxal reductase (AKR8), putative (AFU_orthologue AFUA_1G10270)	01.07.03	catabolism of vitamins, cofactors, and prosthetic groups	Metabolism	0.00086606	0.0090427
ANIA_10217	Aldo-keto reductase (AKR13), puatative (AFU_orthologue AFUA_7G00700)	01.07.03	catabolism of vitamins, cofactors, and prosthetic groups	Metabolism	0.00086606	0.0090427
ANIA_01895	NO ENTRY IN DB	01.01.09.05.02	degradation of tyrosine	Metabolism	0.0010622	0.010774
ANIA_01896	NO ENTRY IN DB	01.01.09.05.02	degradation of tyrosine	Metabolism	0.0010622	0.010774
ANIA_01897	NO ENTRY IN DB	01.01.09.05.02	degradation of tyrosine	Metabolism	0.0010622	0.010774
ANIA_01899	4-hydroxyphenylpyruvate dioxygenase	01.01.09.05.02	degradation of tyrosine	Metabolism	0.0010622	0.010774
ANIA_05311	Tyrosinase, putative (AFU_orthologue AFUA_3G01070)	01.01.09.05.02	degradation of tyrosine	Metabolism	0.0010622	0.010774
ANIA_08108	Fumarylacetoacetate hydrolase family protein (AFU_orthologue AFUA_7G05160)	01.01.09.05.02	degradation of tyrosine	Metabolism	0.0010622	0.010774
ANIA_09388	Uncharacterized protein	01.01.09.05.02	degradation of tyrosine	Metabolism	0.0010622	0.010774
ANIA_00009	Hypothetical N-methylhydantoinase (Eurofung)	01.01	amino acid metabolism	Metabolism	0.001376	0.013569
ANIA_00300	Asparaginase, aspartic hydroxamate res. (Eurofung)	01.01	amino acid metabolism	Metabolism	0.001376	0.013569
ANIA_00887	NO ENTRY IN DB	01.01	amino acid metabolism	Metabolism	0.001376	0.013569
ANIA_01429	Choline oxidase (CodA), putative (AFU_orthologue AFUA_8G04090)	01.01	amino acid metabolism	Metabolism	0.001376	0.013569
ANIA_01583	Acetylornithine deacetylase, hypothetical (Eurofung)	01.01	amino acid metabolism	Metabolism	0.001376	0.013569
ANIA_01616	Uncharacterized protein	01.01	amino acid metabolism	Metabolism	0.001376	0.013569
ANIA_01617	Uncharacterized protein	01.01	amino acid metabolism	Metabolism	0.001376	0.013569
ANIA_01726	Uncharacterized protein	01.01	amino acid metabolism	Metabolism	0.001376	0.013569
ANIA_01733	NO ENTRY IN DB	01.01	amino acid metabolism	Metabolism	0.001376	0.013569
ANIA_01858	Uncharacterized protein	01.01	amino acid metabolism	Metabolism	0.001376	0.013569
ANIA_01895	NO ENTRY IN DB	01.01	amino acid metabolism	Metabolism	0.001376	0.013569
ANIA_01896	NO ENTRY IN DB	01.01	amino acid metabolism	Metabolism	0.001376	0.013569
ANIA_01897	NO ENTRY IN DB	01.01	amino acid metabolism	Metabolism	0.001376	0.013569
ANIA_01899	4-hydroxyphenylpyruvate dioxygenase	01.01	amino acid metabolism	Metabolism	0.001376	0.013569
ANIA_02674	AMP-binding enzyme, putative (AFU_orthologue AFUA_5G14270)	01.01	amino acid metabolism	Metabolism	0.001376	0.013569
ANIA_02901	NO ENTRY IN DB	01.01	amino acid metabolism	Metabolism	0.001376	0.013569
ANIA_03206	Uncharacterized protein	01.01	amino acid metabolism	Metabolism	0.001376	0.013569
ANIA_03381	Uncharacterized protein	01.01	amino acid metabolism	Metabolism	0.001376	0.013569
ANIA_03639	Uncharacterized protein	01.01	amino acid metabolism	Metabolism	0.001376	0.013569
ANIA_03880	Uncharacterized protein	01.01	amino acid metabolism	Metabolism	0.001376	0.013569
ANIA_04809	Glutaminase A [Source:UniProtKB/TrEMBLAcc:Q9UVX8]	01.01	amino acid metabolism	Metabolism	0.001376	0.013569
ANIA_05311	Tyrosinase, putative (AFU_orthologue AFUA_3G01070)	01.01	amino acid metabolism	Metabolism	0.001376	0.013569
ANIA_05553	Cytochrome P450, putative (Eurofung)	01.01	amino acid metabolism	Metabolism	0.001376	0.013569
ANIA_06029	Uncharacterized protein	01.01	amino acid metabolism	Metabolism	0.001376	0.013569
ANIA_06075	Phenylalanine ammonia-lyase (EC 4.3.1.24)	01.01	amino acid metabolism	Metabolism	0.001376	0.013569
ANIA_06403	Uncharacterized protein	01.01	amino acid metabolism	Metabolism	0.001376	0.013569
ANIA_06761	Acyl-CoA dehydrogenase, putative (AFU_orthologue AFUA_7G06510)	01.01	amino acid metabolism	Metabolism	0.001376	0.013569
ANIA_06930	Uncharacterized protein	01.01	amino acid metabolism	Metabolism	0.001376	0.013569
ANIA_07066	Cytochrome P450, putative (Eurofung)	01.01	amino acid metabolism	Metabolism	0.001376	0.013569
ANIA_07230	Cellobiose dehydrogenase (AFU_orthologue; AFUA_2G17620)	01.01	amino acid metabolism	Metabolism	0.001376	0.013569
ANIA_07267	Putative uncharacterized protein	01.01	amino acid metabolism	Metabolism	0.001376	0.013569
ANIA_07379	Putative Zn(II)2Cys6 transcription factor (Eurofung)	01.01	amino acid metabolism	Metabolism	0.001376	0.013569
ANIA_07663	D-mandelate dehydrogenase, putative (AFU_orthologue; AFUA_2G01280)	01.01	amino acid metabolism	Metabolism	0.001376	0.013569
ANIA_07772	Cytochrome P450, putative (Eurofung)	01.01	amino acid metabolism	Metabolism	0.001376	0.013569
ANIA_07773	Cytochrome P450, putative (Eurofung)	01.01	amino acid metabolism	Metabolism	0.001376	0.013569
ANIA_07832	Choline dehydrogenase, putative (AFU_orthologue; AFUA_5G00630)	01.01	amino acid metabolism	Metabolism	0.001376	0.013569
ANIA_07921	Putative Zn(II)2Cys6 transcription factor (Eurofung)	01.01	amino acid metabolism	Metabolism	0.001376	0.013569
ANIA_07952	Uncharacterized protein	01.01	amino acid metabolism	Metabolism	0.001376	0.013569
ANIA_07999	Uncharacterized protein	01.01	amino acid metabolism	Metabolism	0.001376	0.013569
ANIA_08108	Fumarylacetoacetate hydrolase family protein (AFU_orthologue AFUA_7G05160)	01.01	amino acid metabolism	Metabolism	0.001376	0.013569
ANIA_08329	Aryl-alcohol dehydrogenase, putative (AFU_orthologue AFUA_4G00610)	01.01	amino acid metabolism	Metabolism	0.001376	0.013569
ANIA_08538	Amino acid transporter (Eurofung)	01.01	amino acid metabolism	Metabolism	0.001376	0.013569
ANIA_08547	Glucose-methanol-choline oxidoreductase (Eurofung)	01.01	amino acid metabolism	Metabolism	0.001376	0.013569
ANIA_08559	Uncharacterized protein	01.01	amino acid metabolism	Metabolism	0.001376	0.013569
ANIA_08657	Fructosyl amino acid oxidase, putative (AFU_orthologue AFUA_8G06440)	01.01	amino acid metabolism	Metabolism	0.001376	0.013569
ANIA_08952	Cytochrome P450, putative (Eurofung)	01.01	amino acid metabolism	Metabolism	0.001376	0.013569
ANIA_08982	Hypothetical fructosyl amine:oxygen oxidoreductase (Eurofung)	01.01	amino acid metabolism	Metabolism	0.001376	0.013569
ANIA_09007	Cytochrome P450, putative (Eurofung)	01.01	amino acid metabolism	Metabolism	0.001376	0.013569
ANIA_09178	Uncharacterized protein	01.01	amino acid metabolism	Metabolism	0.001376	0.013569
[truncated: 1,876 more rows]
